# Supplementary material for: Lineage-Specific Evolved MicroRNAs Regulating NB-LRR Defense Genes in Triticeae
Source: Int J Mol Sci. 2019 Jun 26;20(13):3128. doi: 10.3390/ijms20133128 (PMC6651130; doi:10.3390/ijms20133128)
Supplement: Supplementary file 1 [file ijms-20-03128-s001.zip]

Archive with 9 entries (9 files):
- Supplementary Table S1.xlsx
- Supplementary Table S2.xlsx
- Supplementary Table S3.xlsx
- Supplementary Table S4.xlsx
- Supplementary Table S5.xlsx
- Supplementary Table S6.xlsx
- Supplementary Table S7.xlsx
- Supplementary Table S8.xlsx
- Supplementary Table S9.xlsx
