# Supplementary material for: Lineage-Specific Evolved MicroRNAs Regulating NB-LRR Defense Genes in Triticeae
Source: Int J Mol Sci. 2019 Jun 26;20(13):3128. doi: 10.3390/ijms20133128 (PMC6651130; doi:10.3390/ijms20133128)
Supplement: Supplementary file 1 [file ijms-20-03128-s001.zip › Supplementary Table S1.xlsx]

## Sheet: TS1
Supplementary Table S1. Mapping information for the disease resistance-associated miRNAs in grasses and Triticeae species
miRNA	Triticum aestivum (AABBDD)			Triticum durum (AABB)			Aegilops tauschii (DD)			Triticum urartu (AA)			Triticum monococcum (AmAm)			Aegilops sharonensis (SshSsh)			Aegilops speltoides (SsSs)			Hordeum vulgare (HH)			Brachypodium			Oryza sativa			Zea mays			Sorghum bicolor
	chromosome	location_start	location_end	chromosome	location_start	location_end	chromosome	location_start	location_end	chromosome	location_start	location_end	chromosome	location_start	location_end	chromosome	location_start	location_end	chromosome	location_start	location_end	chromosome	location_start	location_end	chromosome	location_start	location_end	chromosome	location_start	location_end	chromosome	location_start	location_end	chromosome	location_start	location_end
tae-miR7757a	TGACv1_scaffold_250698_3DL	8034	8013	TGAC_WGS_strongfield_v1_contig_5041193	4	25	Scaffold11896	112674	112695	scaffold88712	78853	78874	TGAC_WGS_monococcum_v1_contig_913546	5179	5158	TSL_WGS_sharonensis_v1_contig_2445811	1095	1116	TGAC_WGS_speltoides_v1_contig_486908	1259	1280	3	537989590	537989569	4	8999709	8999730	11	28654222	28654201	10	97763573	97763594	5	60971656	60971635
	TGACv1_scaffold_223703_3B	34924	34945																															5	61016447	61016426
	TGACv1_scaffold_194438_3AL	88963	88984																															5	61151133	61151112
tae-miR5071a	TGACv1_scaffold_702888_U	436	416	TGAC_WGS_strongfield_v1_contig_5112938	108	128				scaffold88712	115297	115317				TSL_WGS_sharonensis_v1_contig_2042218	158	178	TGAC_WGS_speltoides_v1_contig_273280	2873	2893	5	181584080	181584060
	TGACv1_scaffold_412663_5BL	2602	2582	TGAC_WGS_strongfield_v1_contig_175868	134	154
	TGACv1_scaffold_196370_3AL	9389	9369
	TGACv1_scaffold_225646_3B	33595	33615
	TGACv1_scaffold_578540_7BL	2725	2745
	TGACv1_scaffold_513667_6BS	311	291
tae-miR9863a	TGACv1_scaffold_051181_1BS	10538	10559	TGAC_WGS_strongfield_v1_contig_5065048	1072	1093	Scaffold19008	24868	24847	scaffold19381	23294	23273	TGAC_WGS_monococcum_v1_contig_2199219	3728	3749	TSL_WGS_sharonensis_v1_contig_1106275	9870	9849	TGAC_WGS_speltoides_v1_contig_200073	2861	2840	1	47211258	47211279	3	59716348	59716327
	TGACv1_scaffold_080844_1DS	49114	49093				Scaffold105183	43905	43884				TGAC_WGS_monococcum_v1_contig_2199219	3977	3998	TSL_WGS_sharonensis_v1_contig_112978	8028	8007							2	39189593	39189614
	TGACv1_scaffold_080813_1DS	40289	40268																						2	39254477	39254456
tae-miR3084a	TGACv1_scaffold_195377_3AL	33166	33187	TGAC_WGS_strongfield_v1_contig_14468	2290	2311	Scaffold11896	135975	135996	scaffold1696	5038	5017
tae-miR3117a	TGACv1_scaffold_103452_2AL	1926	1946	TGAC_WGS_strongfield_v1_contig_2194909	1185	1165	Scaffold11068	207662	207682	Scaffold161832	472	452	TGAC_WGS_monococcum_v1_contig_10829	1334	1354	TSL_WGS_sharonensis_v1_contig_2454636	1645	1665	TGAC_WGS_speltoides_v1_contig_1585066	1613	1633
	TGACv1_scaffold_214344_3AS	2849	2869	TGAC_WGS_strongfield_v1_contig_289185	1481	1501	Scaffold11068	207862	207882	scaffold182460	694	714				TSL_WGS_sharonensis_v1_contig_20093	1237	1257	TGAC_WGS_speltoides_v1_contig_566617	144	124
	TGACv1_scaffold_062852_1DL	41752	41772	TGAC_WGS_strongfield_v1_contig_170182	3723	3743				scaffold4952	235065	235085				TSL_WGS_sharonensis_v1_contig_20093	1471	1491	TGAC_WGS_speltoides_v1_contig_533309	717	737
	TGACv1_scaffold_557227_7AL	33112	33132
	TGACv1_scaffold_577919_7BL	16406	16386
	TGACv1_scaffold_158343_2DL	27091	27071
	TGACv1_scaffold_019030_1AS	206114	206134
	TGACv1_scaffold_195377_3AL	33166	33187
tae-miR3117b	TGACv1_scaffold_403738_5AS	187	167	TGAC_WGS_strongfield_v1_contig_5036657	690	670	Scaffold48283	11080	11100	C160614354	144	164	TGAC_WGS_monococcum_v1_contig_989252	3	23	TSL_WGS_sharonensis_v1_contig_1139895	771	791	TGAC_WGS_speltoides_v1_contig_1848651	455	435	7	600339428	600339408	4	1738308	1738328	11	23575333	23575353
	TGACv1_scaffold_017617_1AL	226	206	TGAC_WGS_strongfield_v1_contig_4792210	28	48	Scaffold45530	38220	38240	Scaffold160088	28	8	TGAC_WGS_monococcum_v1_contig_922234	23	3	TSL_WGS_sharonensis_v1_contig_90883	2166	2146	TGAC_WGS_speltoides_v1_contig_608087	350	370				4	18507676	18507656	11	23595115	23595135
	TGACv1_scaffold_712663_U	598	618	TGAC_WGS_strongfield_v1_contig_4647967	196	216	Scaffold32806	70815	70795	Scaffold189937	49	29	TGAC_WGS_monococcum_v1_contig_921734	2240	2260				TGAC_WGS_speltoides_v1_contig_533309	486	506				4	25873304	25873324	9	20161822	20161842
	TGACv1_scaffold_391442_5AL	114	134	TGAC_WGS_strongfield_v1_contig_4360442	64	84	Scaffold13986	12868	12848	Scaffold141915	203	183	TGAC_WGS_monococcum_v1_contig_832518	131	151				TGAC_WGS_speltoides_v1_contig_211775	13851	13831				4	43948038	43948058	4	7085090	7085070
	TGACv1_scaffold_709338_U	370	350	TGAC_WGS_strongfield_v1_contig_3977391	163	183	Scaffold33750	69684	69704	scaffold187891	168	188	TGAC_WGS_monococcum_v1_contig_541167	171	151				TGAC_WGS_speltoides_v1_contig_210780	2360	2380				2	39062706	39062686
	TGACv1_scaffold_317929_4AS	63	83	TGAC_WGS_strongfield_v1_contig_3640743	109	129	Scaffold36944	120207	120227	scaffold286253	437	417
	TGACv1_scaffold_482948_6AL	968	948	TGAC_WGS_strongfield_v1_contig_3266615	232	212	Scaffold82128	73336	73356	Scaffold282862	241	221
	TGACv1_scaffold_302514_4AL	972	992	TGAC_WGS_strongfield_v1_contig_3209485	101	81				scaffold216714	467	447
	TGACv1_scaffold_317050_4AS	805	825	TGAC_WGS_strongfield_v1_contig_3108628	29	49				scaffold290081	387	407
	TGACv1_scaffold_108238_2AL	580	600	TGAC_WGS_strongfield_v1_contig_2450830	202	222				Scaffold205392	305	285
	TGACv1_scaffold_124891_2AS	767	787	TGAC_WGS_strongfield_v1_contig_2194909	1418	1398				Scaffold273552	38	18
	TGACv1_scaffold_316674_4AS	1018	1038	TGAC_WGS_strongfield_v1_contig_2080187	105	125				Scaffold283848	360	340
	TGACv1_scaffold_389119_5AL	567	547	TGAC_WGS_strongfield_v1_contig_1888841	190	210				scaffold245307	504	484
	TGACv1_scaffold_027217_1AS	592	612	TGAC_WGS_strongfield_v1_contig_1770896	70	90				scaffold122608	710	730
	TGACv1_scaffold_565877_7AL	520	540	TGAC_WGS_strongfield_v1_contig_1512358	76	56				scaffold229725	760	780
	TGACv1_scaffold_218197_3AS	33	13	TGAC_WGS_strongfield_v1_contig_1405563	82	62				scaffold247442	136	116
	TGACv1_scaffold_574782_7AS	1133	1153	TGAC_WGS_strongfield_v1_contig_958421	153	133				scaffold160362	146	166
	TGACv1_scaffold_315303_4AS	880	860	TGAC_WGS_strongfield_v1_contig_939745	209	189				Scaffold295067	507	487
	TGACv1_scaffold_025868_1AS	1114	1134	TGAC_WGS_strongfield_v1_contig_939656	23	3				scaffold106771	222	242
	TGACv1_scaffold_012306_1AL	1331	1351	TGAC_WGS_strongfield_v1_contig_628315	482	502				scaffold222809	571	551
	TGACv1_scaffold_574591_7AS	72	52	TGAC_WGS_strongfield_v1_contig_351917	727	747				scaffold181965	462	442
	TGACv1_scaffold_386883_5AL	530	550	TGAC_WGS_strongfield_v1_contig_269023	2277	2297				scaffold260346	761	781
	TGACv1_scaffold_386865_5AL	1226	1246	TGAC_WGS_strongfield_v1_contig_162006	2985	2965				scaffold257428	116	96
	TGACv1_scaffold_011526_1AL	335	355	TGAC_WGS_strongfield_v1_contig_151597	10177	10197				Scaffold173794	319	299
	TGACv1_scaffold_399333_5AS	1521	1501							Scaffold96108	635	655
	TGACv1_scaffold_204881_3AL	1606	1586							scaffold223414	939	919
	TGACv1_scaffold_674870_U	1330	1310							scaffold202929	1077	1057
	TGACv1_scaffold_204757_3AL	353	333							scaffold58817	276	256
	TGACv1_scaffold_204601_3AL	1331	1311							Scaffold76544	292	272
	TGACv1_scaffold_493392_6AS	1709	1689							Scaffold94021	213	233
	TGACv1_scaffold_121381_2AS	145	125							scaffold202840	300	280
	TGACv1_scaffold_104709_2AL	1480	1460							scaffold145747	1108	1128
	TGACv1_scaffold_298541_4AL	1344	1324							scaffold236089	255	275
	TGACv1_scaffold_120930_2AS	83	63							scaffold143736	435	415
	TGACv1_scaffold_479296_6AL	655	675							scaffold77248	723	703
	TGACv1_scaffold_385537_5AL	256	236							scaffold204526	329	349
	TGACv1_scaffold_492863_6AS	1338	1318							scaffold191685	836	856
	TGACv1_scaffold_204010_3AL	289	309							scaffold117845	1314	1334
	TGACv1_scaffold_120628_2AS	1710	1690							scaffold112315	829	809
	TGACv1_scaffold_564034_7AL	1456	1476							scaffold101841	1082	1062
	TGACv1_scaffold_478963_6AL	860	880							scaffold233794	1667	1687
	TGACv1_scaffold_667710_U	1319	1299							scaffold221476	1797	1777
	TGACv1_scaffold_216668_3AS	1300	1320							scaffold202900	329	349
	TGACv1_scaffold_398386_5AS	1001	1021							scaffold77717	336	316
	TGACv1_scaffold_203620_3AL	1300	1320							scaffold143011	706	686
	TGACv1_scaffold_024264_1AS	2112	2092							scaffold195780	299	319
	TGACv1_scaffold_203539_3AL	585	565							scaffold92182	521	501
	TGACv1_scaffold_666616_U	358	338							scaffold1638	1624	1604
	TGACv1_scaffold_103470_2AL	2524	2504							scaffold76160	1199	1219
	TGACv1_scaffold_398228_5AS	1353	1373							Scaffold161106	1981	2001
	TGACv1_scaffold_120084_2AS	2579	2559							scaffold115594	1172	1152
	TGACv1_scaffold_216476_3AS	1892	1872							scaffold207056	1654	1674
	TGACv1_scaffold_384599_5AL	83	63							scaffold3152	3148	3168
	TGACv1_scaffold_665171_U	1261	1241							scaffold62748	1989	1969
	TGACv1_scaffold_312826_4AS	929	909							scaffold94854	1221	1241
	TGACv1_scaffold_398059_5AS	959	979							scaffold234749	2940	2920
	TGACv1_scaffold_312741_4AS	1361	1381							scaffold34965	1486	1506
	TGACv1_scaffold_664483_U	2264	2244							scaffold229404	1956	1976
	TGACv1_scaffold_492000_6AS	1186	1206							scaffold60056	1951	1971
	TGACv1_scaffold_384272_5AL	1886	1866							scaffold129233	1693	1673
	TGACv1_scaffold_296748_4AL	2610	2590							scaffold267901	32	12
	TGACv1_scaffold_009028_1AL	1557	1537							scaffold108776	5571	5551
	TGACv1_scaffold_216190_3AS	1985	1965							scaffold208270	345	325
	TGACv1_scaffold_384043_5AL	922	942							scaffold46510	11010	11030
	TGACv1_scaffold_216129_3AS	361	381							scaffold149106	4021	4001
	TGACv1_scaffold_563195_7AL	947	967							scaffold20661	13405	13425
	TGACv1_scaffold_478045_6AL	156	136							scaffold7473	15247	15267
	TGACv1_scaffold_102547_2AL	1596	1576							scaffold14713	651	631
	TGACv1_scaffold_296429_4AL	343	323							scaffold81324	4645	4625
	TGACv1_scaffold_661716_U	3006	3026							scaffold68565	201	181
	TGACv1_scaffold_008672_1AL	696	676							scaffold89662	1643	1623
	TGACv1_scaffold_008576_1AL	1787	1807							scaffold41507	19533	19553
	TGACv1_scaffold_202396_3AL	1192	1172							scaffold26064	231	211
	TGACv1_scaffold_477774_6AL	3143	3163							scaffold59950	20253	20273
	TGACv1_scaffold_119086_2AS	1406	1386							scaffold41820	563	583
	TGACv1_scaffold_215914_3AS	2553	2573							scaffold37108	509	489
	TGACv1_scaffold_383510_5AL	1984	1964							scaffold17513	25265	25285
	TGACv1_scaffold_491331_6AS	3210	3190							scaffold59321	23267	23287
	TGACv1_scaffold_397478_5AS	1452	1432							scaffold56997	1652	1632
	TGACv1_scaffold_296138_4AL	564	584							scaffold4681	2603	2583
	TGACv1_scaffold_660549_U	898	878							scaffold86259	30372	30392
	TGACv1_scaffold_101983_2AL	1257	1237							scaffold40796	6335	6355
	TGACv1_scaffold_397339_5AS	2104	2084							scaffold40796	8849	8869
	TGACv1_scaffold_477507_6AL	2251	2231							scaffold67884	33669	33689
	TGACv1_scaffold_118790_2AS	2829	2849							scaffold30060	4877	4857
	TGACv1_scaffold_311874_4AS	829	849							scaffold49616	41453	41433
	TGACv1_scaffold_397320_5AS	1832	1852							scaffold5077	25456	25436
	TGACv1_scaffold_311848_4AS	1931	1951							scaffold15472	5738	5718
	TGACv1_scaffold_118713_2AS	1910	1930							scaffold85916	42687	42707
	TGACv1_scaffold_201985_3AL	1980	2000							scaffold77382	13789	13809
	TGACv1_scaffold_383166_5AL	1374	1394							scaffold53842	48725	48745
	TGACv1_scaffold_118677_2AS	1988	2008							scaffold11758	25170	25150
	TGACv1_scaffold_101765_2AL	2761	2781							scaffold45853	2449	2429
	TGACv1_scaffold_477349_6AL	2426	2446							scaffold29830	53254	53274
	TGACv1_scaffold_311726_4AS	2701	2721							scaffold33634	29819	29799
	TGACv1_scaffold_658558_U	2065	2045							scaffold66880	46802	46822
	TGACv1_scaffold_201838_3AL	2852	2872							scaffold6264	2424	2404
	TGACv1_scaffold_118514_2AS	2196	2216							scaffold30688	23976	23956
	TGACv1_scaffold_201734_3AL	2178	2158							scaffold27541	65212	65232
	TGACv1_scaffold_215546_3AS	642	662							scaffold35936	64278	64298
	TGACv1_scaffold_490800_6AS	1729	1709							scaffold66449	69062	69082
	TGACv1_scaffold_201700_3AL	3416	3396							scaffold337	73187	73167
	TGACv1_scaffold_295529_4AL	1625	1605							scaffold2368	78944	78964
	TGACv1_scaffold_397018_5AS	3353	3373							scaffold25248	79090	79110
	TGACv1_scaffold_295434_4AL	3236	3216							scaffold58038	1596	1576
	TGACv1_scaffold_101406_2AL	2721	2701							scaffold51232	83921	83941
	TGACv1_scaffold_382704_5AL	2742	2722							scaffold5790	83299	83319
	TGACv1_scaffold_382698_5AL	1806	1826							scaffold90185	725	705
	TGACv1_scaffold_118196_2AS	2815	2795							scaffold11110	1356	1336
	TGACv1_scaffold_476883_6AL	2387	2407							scaffold26522	43926	43946
	TGACv1_scaffold_476879_6AL	931	911							scaffold59621	33293	33273
	TGACv1_scaffold_201314_3AL	3652	3672							scaffold29278	89785	89805
	TGACv1_scaffold_118060_2AS	1059	1079							scaffold11835	94311	94331
	TGACv1_scaffold_101078_2AL	3127	3107							scaffold14650	70530	70550
	TGACv1_scaffold_655996_U	2661	2641							scaffold23436	99504	99524
	TGACv1_scaffold_396732_5AS	3082	3102							scaffold23043	102800	102820
	TGACv1_scaffold_382295_5AL	1126	1106							scaffold23556	102816	102836
	TGACv1_scaffold_007230_1AL	3691	3671							scaffold4948	104981	105001
	TGACv1_scaffold_655403_U	2741	2721							scaffold28851	65718	65738
	TGACv1_scaffold_382142_5AL	2137	2117							scaffold35626	47875	47855
	TGACv1_scaffold_007090_1AL	2759	2739							scaffold29421	110918	110938
	TGACv1_scaffold_561978_7AL	1638	1658							scaffold33878	67099	67119
	TGACv1_scaffold_490218_6AS	3908	3928							scaffold24880	93149	93169
	TGACv1_scaffold_006959_1AL	2601	2621							scaffold40456	114656	114676
	TGACv1_scaffold_654366_U	1487	1507							scaffold9639	4354	4334
	TGACv1_scaffold_476438_6AL	1696	1716							scaffold40094	106527	106507
	TGACv1_scaffold_200753_3AL	2676	2656							scaffold98	993	973
	TGACv1_scaffold_215037_3AS	4784	4804							scaffold11617	1308	1288
	TGACv1_scaffold_653977_U	3569	3589							scaffold22124	2736	2716
	TGACv1_scaffold_117597_2AS	1449	1429							scaffold13978	128046	128026
	TGACv1_scaffold_381726_5AL	3207	3187							scaffold75353	9171	9151
	TGACv1_scaffold_200550_3AL	3131	3151							scaffold25708	24198	24178
	TGACv1_scaffold_561679_7AL	3086	3066							scaffold17410	64034	64014
	TGACv1_scaffold_200501_3AL	2217	2237							scaffold9207	119278	119298
	TGACv1_scaffold_100273_2AL	2480	2460							scaffold41202	160559	160579
	TGACv1_scaffold_200459_3AL	3381	3401							scaffold10004	12951	12971
	TGACv1_scaffold_006520_1AL	3479	3499							scaffold18220	497	477
	TGACv1_scaffold_022312_1AS	2475	2495							scaffold13886	151781	151761
	TGACv1_scaffold_381330_5AL	3674	3694							scaffold27563	128699	128679
	TGACv1_scaffold_100031_2AL	652	632							scaffold33996	23863	23883
	TGACv1_scaffold_117208_2AS	4551	4571							scaffold8758	185741	185721
	TGACv1_scaffold_489780_6AS	1349	1369							scaffold32942	44418	44438
	TGACv1_scaffold_099959_2AL	3420	3400							scaffold6295	220838	220858
	TGACv1_scaffold_006160_1AL	1053	1073							scaffold16018	229588	229608
	TGACv1_scaffold_200086_3AL	3552	3532							scaffold28248	500	480
	TGACv1_scaffold_475903_6AL	6097	6077							scaffold4449	106579	106599
	TGACv1_scaffold_381068_5AL	3173	3193							scaffold14219	229684	229704
	TGACv1_scaffold_572657_7AS	6005	5985							scaffold15580	110184	110204
	TGACv1_scaffold_293856_4AL	5707	5727							scaffold19052	408469	408489
	TGACv1_scaffold_099502_2AL	6952	6972							scaffold7802	1629	1609
	TGACv1_scaffold_005794_1AL	4585	4605							scaffold15426	421756	421736
	TGACv1_scaffold_380623_5AL	6938	6918
	TGACv1_scaffold_099356_2AL	1543	1563
	TGACv1_scaffold_199610_3AL	4150	4130
	TGACv1_scaffold_293563_4AL	5945	5965
	TGACv1_scaffold_199500_3AL	4228	4208
	TGACv1_scaffold_395805_5AS	5906	5886
	TGACv1_scaffold_475323_6AL	653	633
	TGACv1_scaffold_649646_U	728	708
	TGACv1_scaffold_649646_U	6116	6096
	TGACv1_scaffold_116513_2AS	6774	6794
	TGACv1_scaffold_293354_4AL	499	519
	TGACv1_scaffold_489167_6AS	3209	3229
	TGACv1_scaffold_395705_5AS	3910	3890
	TGACv1_scaffold_380124_5AL	2273	2293
	TGACv1_scaffold_199167_3AL	5189	5169
	TGACv1_scaffold_293136_4AL	3781	3761
	TGACv1_scaffold_021687_1AS	1283	1263
	TGACv1_scaffold_005122_1AL	5367	5387
	TGACv1_scaffold_488914_6AS	9864	9884
	TGACv1_scaffold_648365_U	249	229
	TGACv1_scaffold_475001_6AL	10332	10352
	TGACv1_scaffold_395533_5AS	2588	2568
	TGACv1_scaffold_021607_1AS	1377	1397
	TGACv1_scaffold_488857_6AS	3222	3202
	TGACv1_scaffold_488857_6AS	11917	11897
	TGACv1_scaffold_572316_7AS	2168	2148
	TGACv1_scaffold_004882_1AL	10450	10430
	TGACv1_scaffold_395454_5AS	10001	9981
	TGACv1_scaffold_572269_7AS	7480	7500
	TGACv1_scaffold_098276_2AL	4771	4751
	TGACv1_scaffold_213900_3AS	3124	3104
	TGACv1_scaffold_309545_4AS	12303	12323
	TGACv1_scaffold_647109_U	2319	2339
	TGACv1_scaffold_572149_7AS	5830	5850
	TGACv1_scaffold_379227_5AL	2770	2750
	TGACv1_scaffold_646850_U	15627	15607
	TGACv1_scaffold_097949_2AL	2102	2082
	TGACv1_scaffold_004440_1AL	3743	3723
	TGACv1_scaffold_198337_3AL	15538	15558
	TGACv1_scaffold_115684_2AS	11752	11772
	TGACv1_scaffold_198230_3AL	3732	3712
	TGACv1_scaffold_646571_U	864	844
	TGACv1_scaffold_395102_5AS	3130	3110
	TGACv1_scaffold_213644_3AS	3483	3463
	TGACv1_scaffold_559901_7AL	2055	2035
	TGACv1_scaffold_097738_2AL	15980	15960
	TGACv1_scaffold_021208_1AS	12289	12309
	TGACv1_scaffold_395059_5AS	3059	3039
	TGACv1_scaffold_571941_7AS	3253	3233
	TGACv1_scaffold_378715_5AL	4242	4222
	TGACv1_scaffold_213435_3AS	19621	19641
	TGACv1_scaffold_559611_7AL	11266	11246
	TGACv1_scaffold_097338_2AL	21661	21641
	TGACv1_scaffold_213388_3AS	14087	14107
	TGACv1_scaffold_378449_5AL	2423	2403
	TGACv1_scaffold_559451_7AL	15270	15290
	TGACv1_scaffold_571676_7AS	22428	22448
	TGACv1_scaffold_308890_4AS	8191	8211
	TGACv1_scaffold_097050_2AL	592	572
	TGACv1_scaffold_197401_3AL	2959	2979
	TGACv1_scaffold_197391_3AL	26009	26029
	TGACv1_scaffold_003560_1AL	2222	2202
	TGACv1_scaffold_378139_5AL	13426	13446
	TGACv1_scaffold_487804_6AS	3414	3394
	TGACv1_scaffold_645391_U	1644	1624
	TGACv1_scaffold_096922_2AL	1934	1914
	TGACv1_scaffold_559169_7AL	28250	28270
	TGACv1_scaffold_394639_5AS	29375	29395
	TGACv1_scaffold_487686_6AS	18879	18859
	TGACv1_scaffold_377923_5AL	954	974
	TGACv1_scaffold_559046_7AL	10519	10499
	TGACv1_scaffold_645069_U	28094	28114
	TGACv1_scaffold_558990_7AL	3005	2985
	TGACv1_scaffold_096622_2AL	692	672
	TGACv1_scaffold_473561_6AL	25412	25432
	TGACv1_scaffold_096598_2AL	5734	5714
	TGACv1_scaffold_394499_5AS	28477	28457
	TGACv1_scaffold_096535_2AL	32521	32541
	TGACv1_scaffold_394473_5AS	3281	3261
	TGACv1_scaffold_020662_1AS	29691	29711
	TGACv1_scaffold_487426_6AS	35154	35174
	TGACv1_scaffold_096318_2AL	4036	4016
	TGACv1_scaffold_002991_1AL	1516	1496
	TGACv1_scaffold_114533_2AS	12791	12811
	TGACv1_scaffold_394320_5AS	35849	35869
	TGACv1_scaffold_394229_5AS	2809	2789
	TGACv1_scaffold_308201_4AS	39254	39274
	TGACv1_scaffold_196436_3AL	40843	40863
	TGACv1_scaffold_212533_3AS	38840	38860
	TGACv1_scaffold_196392_3AL	2695	2715
	TGACv1_scaffold_394137_5AS	34265	34285
	TGACv1_scaffold_196337_3AL	4809	4789
	TGACv1_scaffold_558376_7AL	1877	1857
	TGACv1_scaffold_644186_U	3356	3336
	TGACv1_scaffold_212422_3AS	40452	40472
	TGACv1_scaffold_472940_6AL	45545	45525
	TGACv1_scaffold_472896_6AL	624	604
	TGACv1_scaffold_095682_2AL	42556	42576
	TGACv1_scaffold_002373_1AL	1585	1565
	TGACv1_scaffold_290500_4AL	45137	45117
	TGACv1_scaffold_543487_6DS	24987	24967
