# Supplementary material for: Lineage-Specific Evolved MicroRNAs Regulating NB-LRR Defense Genes in Triticeae
Source: Int J Mol Sci. 2019 Jun 26;20(13):3128. doi: 10.3390/ijms20133128 (PMC6651130; doi:10.3390/ijms20133128)
Supplement: Supplementary file 1 [file ijms-20-03128-s001.zip › Supplementary Table S2.xlsx]

## Sheet: TS2
Supplementary Table S2. The small RNA datasets from the GEO database.
GEO dataset	dataset description	Tissues	Ploidy	Reference
GSM1364784, 85; GSM1364786, 87; GSM1364788, 89	seedling rep1, rep2; spike rep1, rep2; seed rep1, rep2	seedling, spike, seed	AABB	Li et al 2014
GSM1364790, 91; GSM1364792, 93; GSM1364794, 95	seedling rep1, rep2; spike rep1, rep2; seed rep1, rep2	seedling, spike, seed	DD	Li et al 2014
GSM1364796, 97	seed, spike	seed, spike	S1	Li et al 2014
GSM1364798	seed	seed	S2	Li et al 2014
GSM1364799, 800; GSM1364801, 02; GSM1364803, 04	seedling rep1, rep2; spike rep1, rep2; seed rep1, rep2	seedling, spike, seed	S3	Li et al 2014
GSM1364805	spike	spike	S4	Li et al 2014
SRR3721341,45,49;SRR3721353,57,61;SRR3721365,69,73;SRR3721377,81,85;SRR3721389,93,97;SRR3721401,05,09	C0d rep1, rep2, rep3; C1D rep1, rep2, rep3; C2D rep1, rep2, rep3; C3D rep1, rep2, rep3; C7D rep1, rep2, rep3;C10D rep1, rep2, rep3. C:CK	leaf	AABBDD	Ragupathy R et al 2016
SRR3721342,46,50; SRR3721354, 58, 62; SRR3721366, 70, 74; SRR3721378, 82, 86; SRR3721390, 94, 98; SRR3721402, 406; 410	H0d rep1, rep2, rep3; H1D rep1, rep2, rep3; H2D rep1, rep2, rep3; H3D rep1, rep2, rep3; H7D rep1, rep2, rep3; H10D rep1, rep2, rep3. H: Heat	leaf	AABBDD	Ragupathy R et al 2016
SRR3721343, 47, 51; SRR3721355, 59, 63; SRR3721367, 71, 75; SRR3721379, 83, 87; SRR3721391, 95, 99; SRR3721403, 407; 411	L0d rep1, rep2, rep3; L1D rep1, rep2, rep3; L2D rep1, rep2, rep3; L3D rep1, rep2, rep3; L7D rep1, rep2, rep3; L10D rep1, rep2, rep3. L: Light	leaf	AABBDD	Ragupathy R et al 2016
SRR3721344, 48, 52; SRR3721356, 60, 64; SRR3721368, 72, 76; SRR3721380, 84, 88; SRR3721392, 396, 400; SRR3721404, 408, 412	U0d rep1, rep2, rep3; U1D rep1, rep2, rep3; U2D rep1, rep2, rep3; U3D rep1, rep2, rep3; U7D rep1, rep2, rep3; U10D rep1, rep2, rep3; U: UV	leaf	AABBDD	Ragupathy R et al 2016
GSM675614, GSM675615	Powdery mildew infected 0h, 12h; two week old leaf	two week old leaf	AABBDD	Xin et al 2011
GSM675616, GSM675617	heat 0h, 1h; two week old leaf	two week old leaf	AABBDD	Xin et al 2011
GSM1508254, GSM1508255	Mock, BYSMV infected	leave	AABBDD	Yan et al 2015
GSM1294656, GSM1294657	seven-day-old seedlings (mock), High temperature stress, 35ºC and 40ºC for 30 min, 2 h, 4 h and 8 h	seven-day-old seedlings	AABBDD	Pandey et al 2014
GSM1294656, GSM1294658	seven-day-old seedlings (mock), treating the seedlings with 150 mM and 250 mM saline solution (sodium chloride) for 3 h, 6 h, 12 h and 24 h	seven-day-old seedlings	AABBDD	Pandey et al 2014
GSM1294656, GSM1294659	seven-day-old seedlings (mock), 20% PEG6000 (polyethylene glycol) and 400 mM mannitol for 1 h, 3 h, 6 h and 12 h	seven-day-old seedlings	AABBDD	Pandey et al 2014
GSM803793, GSM803794	Triticum aestivum control spikelets, 24 hours after Fusarium inoculation; spikelets	spike	AABBDD
SRS1512057, SRR3690677; SRR3690679, SRR3690680	Control rep1, rep2; cold stress 48h at 0ºC rep1, rep2	young spike	AABBDD	Song et al 2017
