# Supplementary material for: Lineage-Specific Evolved MicroRNAs Regulating NB-LRR Defense Genes in Triticeae
Source: Int J Mol Sci. 2019 Jun 26;20(13):3128. doi: 10.3390/ijms20133128 (PMC6651130; doi:10.3390/ijms20133128)
Supplement: Supplementary file 1 [file ijms-20-03128-s001.zip › Supplementary Table S3.xlsx]

## Sheet: TS3
Supplementary Table S3. The expression levels of disease resistance-associated miRNAs in the small RNA datasets from the GEO database, including diploid, tetraploid, and hexaploid wheat from different tissues.
MiRNA names	AABB Seedling			AABB Spike			AABB Seed			DD Seedling			DD Spike			DD Seed			S1 Seed	S1 Spike	S2 Seed	S3 Seedling			S3 Spike			S3 Seed			S4 Spike
	GSM1364784 (rep1)	GSM1364785 (rep2)	AVERAGE	GSM1364786 (rep1)	GSM1364787 (rep2)	AVERAGE	GSM1364788 (rep1)	GSM1364789 (rep2)	AVERAGE	GSM1364790 (rep1)	GSM1364791 (rep2)	AVERAGE	GSM1364792 (rep1)	GSM1364793 (rep2)	AVERAGE	GSM1364794 (rep1)	GSM1364795 (rep2)	AVERAGE	GSM1364796	GSM1364797	GSM1364798	GSM1364799 (rep1)	GSM1364800 (rep2)	AVERAGE	GSM1364801 (rep1)	GSM1364802 (rep2)	AVERAGE	GSM1364803 (rep1)	GSM1364804 (rep2)	AVERAGE	GSM1364805
tae-miR3117a	4783.05	8038.87	6410.96	64.7985	30.6129	47.7057	123.683	246.769	185.226	26.5672	8.04119	17.3042	0.72942	1.19075	0.960087	0.355299	0.285387	0.320343	112.756	52.2892	84.8347	11269.3	5243.8	8256.55	46.6216	26.3167	36.4692	104.767	97.1568	100.962	73.6635
tae-miR3117b	11056.7	19494.7	15275.7	132.664	52.8505	92.7574	267.461	450.458	358.96	21077.1	2364.21	11720.7	3.40396	1.78613	2.59504	89.5353	86.4723	88.0038	260.615	107.182	202.24	27471.3	13473.9	20472.6	80.8108	46.5696	63.6902	364.579	210.625	287.602	127.255
tae-miR3084a	5.55137	41.9248	23.7381	39.6843	23.9704	31.8274	6.21521	3.03233	4.62377	54.4303	7.247	30.8386	7.53734	0.148844	3.84309	5.68478	0	2.84239	2.30476	23.8664	4.54472	7.91352	18.3489	13.1312	22.6201	14.553	18.5866	3.27396	2.49577	2.88486	18.9031
tae-miR5071a	145.101	332.745	238.923	311.148	183.773	247.461	103.38	107.491	105.435	583.829	324.626	454.228	1.94512	1.63729	1.7912	0	0	0	88.2899	232.372	61.3537	348.635	215.979	282.307	192.185	140.558	166.371	97.751	60.7007	79.2259	196.436
tae-miR7757a	202.466	360.189	281.327	299.645	153.642	226.643	187.699	112.928	150.314	924.343	794.489	859.416	783.883	448.914	616.399	391.184	140.268	265.726	172.857	435.02	248.293	899.064	626.666	762.865	367.793	3181.17	1774.48	162.529	69.525	116.027	439.253
tae-miR9863a	1119.08	2232.48	1675.78	1768.54	835.596	1302.07	1047.26	757.351	902.307	33244.3	21697.3	27470.8	34722.8	17772.9	26247.8	21856.9	13613.7	17735.3	4063.82	5763.09	4271.58	9920.04	5502.32	7711.18	6783.1	225.087	3504.09	2001.56	2175.69	2088.62	5806.36
