# Supplementary material for: Lineage-Specific Evolved MicroRNAs Regulating NB-LRR Defense Genes in Triticeae
Source: Int J Mol Sci. 2019 Jun 26;20(13):3128. doi: 10.3390/ijms20133128 (PMC6651130; doi:10.3390/ijms20133128)
Supplement: Supplementary file 1 [file ijms-20-03128-s001.zip › Supplementary Table S4.xlsx]

## Sheet: TS4
Supplementary Table S4. The expression levels of disease resistance-associated miRNAs in the GEO small RNA datasets of biotic stressed including Powdery mildew, BYSMV, and Fusarium and abiotic stressed including CK, heat, UV, light, drought, and salinity stresses. The filled colors in gray, yellow, and blue represent the mock (CK), upregulated, and downregulated expressions, respectively.
Supplementary Table 4A. The expression levels of disease resistance-associated miRNAs in the GEO small RNA datasets of biotic stressed including Powdery mildew, BYSMV, and Fusarium.
Pathogens stressed	miRNAs	Powdery mildew infected			BYSMV infected			Fusarium infection
		GSM675614 (0h)	GSM675615 (12h)	LOG2(stressed/mock)	GSM1508254 (mock)	GSM1508255 (infected)	LOG2(stressed/mock)	GSM803793 (water inoculation)	GSM803794 (Fusarium inoculation)	LOG2(stressed/mock)
	tae-miR3117b	0	0	NA	2.42571	3.38735	0.481755	0.342823	0.336884	0
	tae-miR3117a	8.74859	4.14567	-1.07744	8.48997	8.84476	0.0590636	1.37129	0	NA
	tae-miR3084a	2.05849	0	NA	2.26399	7.52746	1.73329	7.54211	1.01065	-2.89968
	tae-miR5071a	218.715	164.998	-0.406604	12.6137	25.7188	1.02784	222.149	78.157	-1.50708
	tae-miR7757a	106.527	41.0421	-1.37604	41.9647	199.791	2.25124	486.809	24.9294	-4.28744
	tae-miR9863a	1523.28	1489.12	-0.0327196	324.883	256.498	-0.340972	7492.06	698.36	-3.42332
Supplementary Table 4B. The expression levels of disease resistance-associated miRNAs in the GEO small RNA datasets of abiotic stressed including CK, heat, UV, and light stresses.
CK	miRNAs	0 day				1 day				2 day				3 day				7 day				11 day
		SRR3721341 (rep1)	SRR3721345 (rep2)	SRR3721349 (rep3)	AVERAGE	SRR3721353(rep1)	SRR3721357(rep2)	SRR3721361(rep3)	AVERAGE	SRR3721365(rep1)	SRR3721369 (rep2)	SRR3721373(rep3)	AVERAGE	SRR3721377(rep1)	SRR3721381 (rep2)	SRR3721385(rep3)	AVERAGE	SRR3721389(rep1)	SRR3721393 (rep2)	SRR3721397(rep3)	AVERAGE	SRR3721401(rep1)	SRR3721405 (rep2)	SRR3721409(rep3)	AVERAGE
	tae-miR3117a	0.78719	0.391109	0.822953	0.667084	0.404216	0.555131	1.30911	0.756153	0.419838	0.328799	0.395294	0.38131	0.644838	0.586513	0.6558	0.62905	0.651064	0.692947	1.3604	0.90147	0.796076	0.631265	1.06162	0.829654
	tae-miR3117b	0.449823	0.912588	1.31673	0.893046	1.41476	0.444105	0.916378	0.925079	0.314879	0.547998	1.44941	0.770763	0.429892	1.29033	0.6558	0.792007	0.488298	1.38589	1.19035	1.02151	0.884529	1.08217	0.675576	0.880758
	tae-miR3084a	0.337367	0.260739	1.15213	0.583414	0.808431	0.555131	0.785467	0.716343	0.419838	0.438398	0.527059	0.461765	0.644838	0.703815	0.8744	0.741018	0.162766	0.230982	0.765224	0.386324	0.442265	0.631265	0.289533	0.454354
	tae-miR5071a	6.29752	5.21479	7.90035	6.47089	8.48853	3.99694	6.93829	6.47459	7.87197	4.82238	5.92941	6.20792	6.23343	7.50736	8.4161	7.38563	5.12713	6.81398	6.20682	6.04931	6.0148	9.28862	4.82554	6.70965
	tae-miR7757a	1478.57	1171.37	1221.76	1290.57	1118.46	712.122	910.356	913.648	1065.55	920.417	984.809	990.259	613.241	959.183	917.354	829.926	483.008	772.405	742.182	665.865	628.458	939.684	631.374	733.172
	tae-miR9863a	168.121	101.949	164.591	144.887	211.001	122.018	143.871	158.963	171.714	136.452	254.833	187.666	97.0481	163.168	210.402	156.873	94.7298	163.997	147.263	135.33	129.584	284.701	130.29	181.525
Heat stressed	miRNAs	0 day				1 day				2 day				3 day				7 day				11 day
		SRR3721342(rep1)	SRR3721346 (rep2)	SRR3721350(rep3)	AVERAGE	SRR3721354(rep1)	SRR3721358 (rep2)	SRR3721362(rep3)	AVERAGE	SRR3721366(rep1)	SRR3721370 (rep2)	SRR3721374(rep3)	AVERAGE	SRR3721378(rep1)	SRR3721382 (rep2)	SRR3721386(rep3)	AVERAGE	SRR3721390(rep1)	SRR3721394 (rep2)	SRR3721398(rep3)	AVERAGE	SRR3721402(rep1)	SRR3721406 (rep2)	SRR3721410(rep3)	AVERAGE
	tae-miR3117a	0.692527	0.275057	0	0.322528	1.03844	0.387167	0.793396	0.739666	1.11832	1.84895	1.10332	1.35686	0.253736	0.584104	1.37402	0.737288	0.766929	1.23703	1.19901	1.06766	1.25779	0.820993	1.26101	1.11327
	tae-miR3117b	0.519395	0.412586	0.259511	0.397164	0.593392	0.129056	0.952075	0.558174	1.25811	1.54079	1.73378	1.51089	0.253736	0.233642	0.845553	0.44431	0.87649	1.11333	0.218001	0.73594	1.43748	0.718369	0.840675	0.998841
	tae-miR3084a	0.346264	0.275057	0.648779	0.423366	0.296696	0.258111	0.476037	0.343615	0.279579	0.462238	0.47285	0.404889	0.380603	0.700925	0.634165	0.571898	0.328684	0.989626	0.872005	0.730105	1.16795	0.615745	0.630506	0.804734
	tae-miR5071a	2.42384	2.06293	2.07609	2.18762	3.412	3.87167	1.11075	2.79814	3.63453	3.69791	4.57088	3.96777	4.69411	6.30833	3.80499	4.93581	8.87446	4.94813	5.45003	6.42421	3.95307	5.64433	6.51523	5.37087
	tae-miR7757a	334.144	273.682	368.247	325.358	408.402	461.245	415.898	428.515	887.244	763.463	1008.12	886.275	658.824	803.728	645.58	702.711	644.001	1623.98	760.28	1009.42	560.347	871.997	859.38	763.908
	tae-miR9863a	25.2772	29.9812	49.6964	34.985	48.0648	59.1074	47.1277	51.4333	71.5723	43.1422	89.5262	68.0802	72.949	125.816	69.5468	89.4373	224.382	234.541	172.548	210.49	144.197	165.43	219.626	176.418
Light stressed	miRNAs	0 day				1 day				2 day				3 day				7 day				11 day
		SRR3721343(rep1)	SRR3721347 (rep2)	SRR3721351(rep3)	AVERAGE	SRR3721355(rep1)	SRR3721359 (rep2)	SRR3721363(rep3)	AVERAGE	SRR3721367(rep1)	SRR3721371 (rep2)	SRR3721375(rep3)	AVERAGE	SRR3721379(rep1)	SRR3721383 (rep2)	SRR3721387(rep3)	AVERAGE	SRR3721391(rep1)	SRR3721395 (rep2)	SRR3721399(rep3)	AVERAGE	SRR3721403(rep1)	SRR3721407 (rep2)	SRR3721411(rep3)	AVERAGE
	tae-miR3117a	0.826662	0.743562	1.42493	0.998386	2.65725	0.457455	0.221656	1.11212	0.340142	1.30707	0.266478	0.637897	1.11083	0.961587	1.1861	1.08617	0.432743	0.158035	0.573625	0.388134	0.731119	1.23202	0.523905	0.829015
	tae-miR3117b	0.590473	0.371781	1.0687	0.676985	2.65725	0.114364	0.443313	1.07164	0.680283	1.17637	0.532956	0.796535	0.555414	1.23633	1.42333	1.07169	0.60584	0.553122	0.4589	0.539287	1.04446	1.13725	0.34927	0.843658
	tae-miR3084a	1.18095	0.247854	1.0687	0.8325	1.7194	0.114364	0.443313	0.759025	0.340142	0.522829	0	0.287657	1.11083	0.549478	0.830273	0.830193	0.432743	0.474105	0.9178	0.608216	0.522228	0.473854	0.785857	0.59398
	tae-miR5071a	7.91233	3.09817	9.8558	6.95543	4.68927	2.97346	5.54141	4.40138	4.0817	7.1889	6.12899	5.79986	8.19236	4.39583	6.04914	6.21244	7.44318	4.504	5.16262	5.70327	6.47562	8.05552	4.36587	6.299
	tae-miR7757a	1101.47	960.31	1365.8	1142.53	856.574	698.648	1066.17	873.796	1067.14	1331.78	892.968	1097.29	1074.31	701.547	1096.67	957.51	770.542	637.513	931.452	779.836	807.469	886.865	659.509	784.614
	tae-miR9863a	153.05	91.7059	277.031	173.929	146.149	79.8258	45.6612	90.5453	85.8291	138.288	67.4189	97.1788	207.308	67.7232	108.647	127.893	172.059	124.453	98.8929	131.801	181.944	239.675	127.222	182.947
UV stressed	miRNAs	0 day				1 day				2 day				3 day				7 day				11 day
		SRR3721344(rep1)	SRR3721348 (rep2)	SRR3721352 (rep3)	AVERAGE	SRR3721356(rep1)	SRR3721360 (rep2)	SRR3721364(rep3)	AVERAGE	SRR3721368(rep1)	SRR3721372 (rep2)	SRR3721376(rep3)	AVERAGE	SRR3721380(rep1)	SRR3721384 (rep2)	SRR3721388(rep3)	AVERAGE	SRR3721392(rep1)	SRR3721396 (rep2)	SRR3721400(rep3)	AVERAGE	SRR3721404(rep1)	SRR3721408 (rep2)	SRR3721412(rep3)	AVERAGE
	tae-miR3117a	0.338283	0.21199	0.459754	0.336676	0.515799	1.04561	1.17311	0.911509	0.23256	0.997182	0.90161	0.710451	0.49188	0.831358	1.94928	1.09084	0.707149	1.01594	0.240609	0.654567	0.866505	0.481102	1.4888	0.945469
	tae-miR3117b	0.563805	0.42398	1.03445	0.674077	0.515799	0.929434	1.02648	0.823903	0.348841	1.66197	1.28801	1.09961	0.86079	0.831358	1.40781	1.03332	0.707149	0.406377	0.360913	0.49148	0.866505	1.08248	1.09701	1.01533
	tae-miR3084a	0.902088	0.63597	0.574693	0.70425	0.343866	0.464717	0.586557	0.465047	0.465121	0.498591	0.644007	0.535906	0.24594	1.0392	0.974639	0.753259	0.707149	0.711159	0.481217	0.633175	0.649879	0.841928	0.235074	0.575627
	tae-miR5071a	6.54014	5.08776	5.28717	5.63836	3.78253	7.20311	4.54582	5.17715	5.69773	3.65634	2.44723	3.93376	4.79583	7.17047	6.3893	6.11853	5.55617	4.97811	3.97004	4.83478	5.84891	4.81102	5.48505	5.38166
	tae-miR7757a	756.288	623.992	765.95	715.41	789	889.7	1047.15	908.617	839.775	815.529	754.39	803.232	687.894	859.729	1203.57	917.065	787.562	629.782	691.509	702.951	703.277	703.01	476.886	627.724
	tae-miR9863a	113.438	103.345	109.192	108.658	45.2184	176.592	148.106	123.305	220.351	81.7689	58.7335	120.284	100.467	147.462	220.16	156.03	111.326	93.873	53.2948	86.1645	78.3104	150.705	129.055	119.357
Supplementary Table 4C. The expression levels of disease resistance-associated miRNAs in the GEO small RNA datasets of abiotic stressed including CK, heat, drought, and salinity stresses.
high temperature, salinity, and drought stressed	miRNAs	CK	high-temperature-stressed-seedling-7-day (mixed 30min, 2h, 4h and 8h)	LOG2(stressed/ck)	Salinity-stressed-7day-seedling	LOG2(stressed/ck)	Drought-stressed-7day-seedling	LOG2(stressed/ck)		CK	High-temperature_1H	LOG2(stressed/ck)
	tae-miR3117b	159.717	274.859	0.783176	209.476	0.39127	260.352	0.704947		353.173	115.393	-1.61382
	tae-miR3117a	633.087	1008.33	0.671497	792.029	0.32315	875.819	0.468229		731.174	254.611	-1.52192
	tae-miR3084b	0.385324	0.22166	0.8	0.276354	0.48	NA	NA		7.44829	2.29638	-1.69755
	tae-miR5071a	7.89914	11.748	0.572649	4.42166	0.84	6.33074	0.32		1020.42	231.934	-2.13737
	tae-miR7757a	14.0643	10.418	0.43	7.18519	0.97	8.3091	0.76		480.415	238.249	-1.01181
	tae-miR9863a	46.0462	151.837	1.72137	144.533	1.65024	163.808	1.83085		4596.84	1498.1	-1.61751
