# Supplementary material for: Lineage-Specific Evolved MicroRNAs Regulating NB-LRR Defense Genes in Triticeae
Source: Int J Mol Sci. 2019 Jun 26;20(13):3128. doi: 10.3390/ijms20133128 (PMC6651130; doi:10.3390/ijms20133128)
Supplement: Supplementary file 1 [file ijms-20-03128-s001.zip › Supplementary Table S5.xlsx]

## Sheet: TS5
Supplementary Table S5. Information on the disease resistance-associated miRNA targets by Targetfinder program. s-e, start loci to end loci in the genome; score, calculated by Targetfinder program.
Names of miRNAs	Names of target genes	Domains in target genes	Score	Target_site (s-e)	Domains of Target site regions
tae-miR3084a	Traes_3AS_35CC39679.1_3UTR	NA	3	149-170
tae-miR3084a	Traes_3B_5EFB9A61F.1	NA	3	62-83
tae-miR3084a	Traes_3B_5EFB9A61F.3	NA	3	38-59
tae-miR3084a	Traes_1AS_E6F253266.2	NBS	4	1689-1709	NBS
tae-miR3084a	Traes_1AS_E6F253266.3	NBS	4	1575-1595	NBS
tae-miR3084a	Traes_1DS_E3F89AD1A.1_3UTR	NBS	3.5	122-143
tae-miR3084a	Traes_2BL_CF5AE9C32.1	NBS	3.5	491-512	NBS
tae-miR3084a	Traes_2BL_CF5AE9C32.2	NBS	3.5	272-293	NBS
tae-miR3084a	Traes_2BL_CF5AE9C32.3	NBS	3.5	272-293	NBS
tae-miR3084a	Traes_2BL_CF5AE9C32.4	NBS	3.5	272-293	NBS
tae-miR3084a	Traes_5AL_0F994E366.2	NBS	3.5	533-554	NBS
tae-miR3084a	Traes_5DL_EFD502314.2	NBS	3.5	332-353	NBS
tae-miR3084a	Traes_5DL_EFD502314.3	NBS	3.5	317-338	NBS
tae-miR3084a	Traes_5DL_EFD502314.4	NBS	3.5	332-353	NBS
tae-miR3084a	Traes_6BL_09CE733BC.2	NBS	3.5	482-503	NBS
tae-miR3084a	Traes_6DL_3CF5E0410.2	NBS	2.5	4469-4490
tae-miR3084a	Traes_6DL_3CF5E0410.3	NBS	2.5	4349-4370
tae-miR3084a	Traes_6DL_3CF5E0410.4	NBS	2.5	1460-1481
tae-miR3084a	Traes_6DL_3CF5E0410.5	NBS	2.5	1313-1334
tae-miR3084a	Traes_7AL_7B204667E.1	NBS	1.5	488-509	NBS
tae-miR3084a	Traes_7AL_7B204667E.2	NBS	1.5	569-590	NBS
tae-miR3084a	Traes_7AL_7B204667E.3	NBS	1.5	581-602
tae-miR3084a	Traes_7AL_7B204667E.4	NBS	1.5	581-602
tae-miR3084a	Traes_1AS_E6F253266.1	NBS-CC	4	1605-1625	NBS
tae-miR3084a	Traes_1AS_F98F74FCD.1	NBS-CC	2.5	1307-1328	NBS-CC
tae-miR3084a	Traes_1AS_F98F74FCD.2	NBS-CC	2.5	170-191
tae-miR3084a	Traes_1DS_5FF8D9E2D.1	NBS-CC	3.5	1505-1526	NBS-CC
tae-miR3084a	Traes_1DS_5FF8D9E2D.2	NBS-CC	3.5	1691-1712
tae-miR3084a	Traes_1DS_5FF8D9E2D.3	NBS-CC	3.5	1505-1526	NBS-CC
tae-miR3084a	Traes_2BL_31852E3D7.1	NBS-CC	3	1340-1361	NBS-CC
tae-miR3084a	Traes_2BL_31852E3D7.2	NBS-CC	3	1340-1361	NBS-CC
tae-miR3084a	Traes_2BL_31852E3D7.3	NBS-CC	3	1340-1361	NBS-CC
tae-miR3084a	Traes_2BL_31852E3D7.4	NBS-CC	3	1340-1361	NBS-CC
tae-miR3084a	Traes_2BL_31852E3D7.5	NBS-CC	3	1340-1361	NBS-CC
tae-miR3084a	Traes_2BL_31852E3D7.6	NBS-CC	3	473-494
tae-miR3084a	Traes_5AL_0F994E366.1	NBS-CC	3.5	1265-1286	NBS
tae-miR3084a	Traes_5BL_9812A4B62.1	NBS-CC	3	1289-1310	NBS-CC
tae-miR3084a	Traes_5BL_9812A4B62.2	NBS-CC	3	1289-1310	NBS-CC
tae-miR3084a	Traes_5BL_9812A4B62.3	NBS-CC	3	1289-1310	NBS-CC
tae-miR3084a	Traes_5BL_9812A4B62.4	NBS-CC	3	1289-1310	NBS-CC
tae-miR3084a	Traes_5BL_9812A4B62.5	NBS-CC	3	1289-1310	NBS-CC
tae-miR3084a	Traes_5BL_9812A4B62.6	NBS-CC	3	1289-1310	NBS-CC
tae-miR3084a	Traes_5BL_9812A4B62.7	NBS-CC	3	1289-1310	NBS-CC
tae-miR3084a	Traes_5BL_9812A4B62.8	NBS-CC	3	1289-1310	NBS-CC
tae-miR3084a	Traes_5DL_EFD502314.1	NBS-CC	3.5	317-338	NBS
tae-miR3084a	Traes_6AL_22F03E292.10	NBS-CC	2.5	1319-1340
tae-miR3084a	Traes_6AL_22F03E292.11	NBS-CC	2.5	299-320
tae-miR3084a	Traes_6AL_22F03E292.2	NBS-CC	2.5	1319-1340
tae-miR3084a	Traes_6AL_22F03E292.3	NBS-CC	2.5	1319-1340
tae-miR3084a	Traes_6AL_22F03E292.4	NBS-CC	2.5	1319-1340
tae-miR3084a	Traes_6AL_22F03E292.5	NBS-CC	2.5	1319-1340
tae-miR3084a	Traes_6AL_22F03E292.6	NBS-CC	2.5	1319-1340
tae-miR3084a	Traes_6AL_22F03E292.7	NBS-CC	2.5	1319-1340
tae-miR3084a	Traes_6AL_22F03E292.8	NBS-CC	2.5	1319-1340
tae-miR3084a	Traes_6AL_22F03E292.9	NBS-CC	2.5	1319-1340
tae-miR3084a	Traes_6AL_54966DD98.1	NBS-CC	2.5	1307-1328	NBS-CC
tae-miR3084a	Traes_6AL_54966DD98.2	NBS-CC	2.5	686-707	NBS-CC
tae-miR3084a	Traes_6AL_7A217A948.1	NBS-CC	3	368-389	NBS
tae-miR3084a	Traes_6AL_8BF77066D.2	NBS-CC	2	1313-1334
tae-miR3084a	Traes_6AL_8BF77066D.3	NBS-CC	2	1313-1334
tae-miR3084a	Traes_6AL_8BF77066D.4	NBS-CC	2	1307-1328
tae-miR3084a	Traes_6AL_FCF2BA48D.1	NBS-CC	4	1313-1334	NBS-CC
tae-miR3084a	Traes_6AL_FCF2BA48D.2	NBS-CC	4	1319-1340	NBS-CC
tae-miR3084a	Traes_6AL_FCF2BA48D.3	NBS-CC	4	1319-1340	NBS-CC
tae-miR3084a	Traes_6BL_09CE733BC.1	NBS-CC	3.5	593-614	NBS
tae-miR3084a	Traes_6DS_E109E2B11.1	NBS-CC	4	1553-1574	NBS-CC
tae-miR3084a	Traes_6DS_E109E2B11.2	NBS-CC	4	317-338
tae-miR3084a	Traes_7BL_6CF949A41.2	NBS-CC	2	1277-1298
tae-miR3084a	Traes_7BL_6CF949A41.3	NBS-CC	3.5	818-839	NBS-CC
tae-miR3117b	Traes_2AS_A2393F908.1	CC	4	137-157
tae-miR3117b	Traes_2DS_11548C08B.1	CC	3	137-157
tae-miR3117b	Traes_3B_F07C33521.1	CC	4	137-157
tae-miR3117b	Traes_3B_F07C33521.10	CC	4	137-157
tae-miR3117b	Traes_3B_F07C33521.2	CC	4	137-157
tae-miR3117b	Traes_3B_F07C33521.3	CC	4	137-157
tae-miR3117b	Traes_3B_F07C33521.4	CC	4	137-157
tae-miR3117b	Traes_3B_F07C33521.5	CC	4	137-157
tae-miR3117b	Traes_3B_F07C33521.9	CC	4	137-157
tae-miR3117b	Traes_3B_F07C33521.9	CC	4	137-157
tae-miR3117b	Traes_3B_F07C33521.9	CC	4	137-157
tae-miR3117b	Traes_3B_F07C33521.9	CC	4	137-157
tae-miR3117b	Traes_5BL_1432BC017.1	CC	3.5	137-157
tae-miR3117b	Traes_5BL_B0E6CD075.1	CC	3.5	137-157
tae-miR3117b	Traes_5BL_B0E6CD0751.1	CC	3.5	137-157
tae-miR3117b	Traes_6BS_E98E40714.1	CC	4	137-157
tae-miR3117b	Traes_2AS_CE5E5F0A1.1	LRR_8-LRR_4-LRR_1	2.5	1593-1612
tae-miR3117b	Traes_3B_4C839468C.11	NA	4	137-157
tae-miR3117b	Traes_3B_4C839468C.12	NA	4	137-157
tae-miR3117b	Traes_3B_4C839468C.13	NA	4	113-133
tae-miR3117b	Traes_3B_4C839468C.2	NA	4	137-157
tae-miR3117b	Traes_3B_4C839468C.3	NA	4	137-157
tae-miR3117b	Traes_3B_4C839468C.4	NA	4	137-157
tae-miR3117b	Traes_3B_4C839468C.5	NA	4	137-157
tae-miR3117b	Traes_3B_4C839468C.6	NA	4	137-157
tae-miR3117b	Traes_3B_4C839468C.7	NA	4	137-157
tae-miR3117b	Traes_3B_4C839468C.8	NA	4	137-157
tae-miR3117b	Traes_3B_4C839468C.9	NA	4	137-157
tae-miR3117b	Traes_3B_58CA17304.1	NA	4	176-196
tae-miR3117b	Traes_6DL_2BEEC6BBE.1	NA	2	137-157
tae-miR3117b	Traes_1AS_17306388F.3	NBS	2	137-157
tae-miR3117b	Traes_7DL_D7B70CE31.2	NBS	4	128-148
tae-miR3117b	Traes_7DL_D7B70CE31.3	NBS	4	128-148
tae-miR3117b	Traes_1AS_17306388F.1	NBS-CC	2	137-157
tae-miR3117b	Traes_1AS_C7A8188D1.1	NBS-CC	3	137-157
tae-miR3117b	Traes_1AS_C7A8188D1.3	NBS-CC	3	137-157
tae-miR3117b	Traes_1BS_80E3F3FA5.1	NBS-CC	2	137-157
tae-miR3117b	Traes_1BS_80E3F3FA5.2	NBS-CC	2	137-157
tae-miR3117b	Traes_1DS_A2CD165A5.1	NBS-CC	2	137-157
tae-miR3117b	Traes_1DS_A2CD165A5.2	NBS-CC	2	137-157
tae-miR3117b	Traes_2BS_0EFFAAE28.1	NBS-CC	2	137-157
tae-miR3117b	Traes_2BS_0EFFAAE28.2	NBS-CC	2	137-157
tae-miR3117b	Traes_2DS_C9635AFF7.1	NBS-CC	2	137-157
tae-miR3117b	Traes_2DS_C9635AFF7.2	NBS-CC	2	116-136
tae-miR3117b	Traes_4AL_2FC39B934.1	NBS-CC	3	137-157
tae-miR3117b	Traes_4BS_760023A83.1	NBS-CC	3	137-157
tae-miR3117b	Traes_4DS_B08D83A2F.1	NBS-CC	2	137-157
tae-miR3117b	Traes_6AS_5F0F9C287.1	NBS-CC	4	137-157
tae-miR3117b	Traes_6AS_5F0F9C287.2	NBS-CC	4	137-157
tae-miR3117b	Traes_6AS_5F0F9C287.3	NBS-CC	4	137-157
tae-miR3117b	Traes_6AS_5F0F9C287.4	NBS-CC	4	137-157
tae-miR3117b	Traes_6AS_5F0F9C287.6	NBS-CC	4	137-157
tae-miR3117b	Traes_6AS_5F0F9C287.7	NBS-CC	4	137-157
tae-miR3117b	Traes_6AS_5F0F9C287.9	NBS-CC	4	137-157
tae-miR3117b	Traes_6AS_6C330B811.1	NBS-CC	4	137-157
tae-miR3117b	Traes_6BS_107E13F41.1	NBS-CC	4	137-157
tae-miR3117b	Traes_6BS_8EB9E6EC7.1	NBS-CC	4	125-145
tae-miR3117b	Traes_6BS_8EB9E6EC7.2	NBS-CC	4	125-145
tae-miR3117b	Traes_6BS_9CFC59D85.1	NBS-CC	4	137-157
tae-miR3117b	Traes_6BS_9CFC59D85.2	NBS-CC	4	137-157
tae-miR3117b	Traes_6BS_9CFC59D85.3	NBS-CC	4	137-157
tae-miR3117b	Traes_6BS_9CFC59D85.7	NBS-CC	4	137-157
tae-miR3117b	Traes_6BS_9CFC59D85.8	NBS-CC	4	137-157
tae-miR3117b	Traes_6DS_05165CAE1.1	NBS-CC	4	137-157
tae-miR3117b	Traes_6DS_05165CAE1.2	NBS-CC	4	137-157
tae-miR3117b	Traes_6DS_05165CAE1.3	NBS-CC	4	137-157
tae-miR3117b	Traes_6DS_4FFB0E161.1	NBS-CC	2	137-157
tae-miR3117b	Traes_6DS_B72174801.1	NBS-CC	3	137-157
tae-miR3117b	Traes_6DS_B72174801.12	NBS-CC	3	137-157
tae-miR3117b	Traes_6DS_B72174801.2	NBS-CC	3	137-157
tae-miR3117b	Traes_6DS_B72174801.3	NBS-CC	3	137-157
tae-miR3117b	Traes_6DS_B72174801.4	NBS-CC	3	137-157
tae-miR3117b	Traes_6DS_B72174801.5	NBS-CC	3	137-157
tae-miR3117b	Traes_6DS_B72174801.6	NBS-CC	3	137-157
tae-miR3117b	Traes_6DS_B72174801.9	NBS-CC	3	137-157
tae-miR3117b	Traes_6DS_D8603CBD2.1	NBS-CC	2	137-157
tae-miR3117b	Traes_6DS_D8603CBD2.5	NBS-CC	2	137-157
tae-miR3117b	Traes_6DS_D8603CBD2.6	NBS-CC	2	137-157
tae-miR3117b	Traes_6DS_E43F14117.1	NBS-CC	2	137-157
tae-miR3117b	Traes_6DS_E43F14117.7	NBS-CC	2	137-157
tae-miR3117b	Traes_6DS_E43F14117.8	NBS-CC	2	137-157
tae-miR3117b	Traes_7DL_D7B70CE31.1	NBS-CC	4	128-148
tae-miR3117b	Traes_2BS_BDF775B04.1	LRR_8-Pkinase_Tyr-Pkinase-LRR_4-LRR_1	3.5	2037-2056
tae-miR3117a	Traes_2AS_A2393F908.1	CC	3	137-157
tae-miR3117a	Traes_2DS_11548C08B.1	CC	3	137-157
tae-miR3117a	Traes_3B_F07C33521.1	CC	4	137-157
tae-miR3117a	Traes_3B_F07C33521.10	CC	4	137-157
tae-miR3117a	Traes_3B_F07C33521.2	CC	4	137-157
tae-miR3117a	Traes_3B_F07C33521.3	CC	4	137-157
tae-miR3117a	Traes_3B_F07C33521.4	CC	4	137-157
tae-miR3117a	Traes_3B_F07C33521.5	CC	4	137-157
tae-miR3117a	Traes_3B_F07C33521.9	CC	4	137-157
tae-miR3117a	Traes_3B_F07C33521.9	CC	4	137-157
tae-miR3117a	Traes_3B_F07C33521.9	CC	4	137-157
tae-miR3117a	Traes_3B_F07C33521.9	CC	4	137-157
tae-miR3117a	Traes_5BL_1432BC017.1	CC	2.5	137-157
tae-miR3117a	Traes_5BL_B0E6CD075.1	CC	2.5	137-157
tae-miR3117a	Traes_5BL_B0E6CD0751.1	CC	2.5	137-157
tae-miR3117a	Traes_6BS_E98E40714.1	CC	4	137-157
tae-miR3117a	Traes_2AS_CE5E5F0A1.1	LRR_8-LRR_4-LRR_1	2.5	1593-1612
tae-miR3117a	Traes_3B_4C839468C.10	NA	4	137-157
tae-miR3117a	Traes_3B_4C839468C.11	NA	4	137-157
tae-miR3117a	Traes_3B_4C839468C.12	NA	4	137-157
tae-miR3117a	Traes_3B_4C839468C.13	NA	4	113-133
tae-miR3117a	Traes_3B_4C839468C.2	NA	4	137-157
tae-miR3117a	Traes_3B_4C839468C.3	NA	4	137-157
tae-miR3117a	Traes_3B_4C839468C.4	NA	4	137-157
tae-miR3117a	Traes_3B_4C839468C.5	NA	4	137-157
tae-miR3117a	Traes_3B_4C839468C.6	NA	4	137-157
tae-miR3117a	Traes_3B_4C839468C.7	NA	4	137-157
tae-miR3117a	Traes_3B_4C839468C.8	NA	4	137-157
tae-miR3117a	Traes_3B_4C839468C.9	NA	4	137-157
tae-miR3117a	Traes_3B_58CA17304.1	NA	4	176-196
tae-miR3117a	Traes_6DL_2BEEC6BBE.1	NA	1	137-157
tae-miR3117a	Traes_1AS_17306388F.3	NBS	4	137-157
tae-miR3117a	Traes_6BS_E7A8CDC16.1_5UTR	NBS	4	2-22
tae-miR3117a	Traes_7DL_D7B70CE31.2	NBS	4	128-148
tae-miR3117a	Traes_7DL_D7B70CE31.3	NBS	4	128-148
tae-miR3117a	Traes_1AS_17306388F.1	NBS-CC	4	137-157
tae-miR3117a	Traes_1AS_C7A8188D1.1	NBS-CC	3	137-157
tae-miR3117a	Traes_1AS_C7A8188D1.3	NBS-CC	3	137-157
tae-miR3117a	Traes_1BS_80E3F3FA5.1	NBS-CC	4	137-157
tae-miR3117a	Traes_1BS_80E3F3FA5.2	NBS-CC	4	137-157
tae-miR3117a	Traes_1DS_A2CD165A5.1	NBS-CC	4	137-157
tae-miR3117a	Traes_1DS_A2CD165A5.2	NBS-CC	4	137-157
tae-miR3117a	Traes_2BS_0EFFAAE28.1	NBS-CC	4	137-157
tae-miR3117a	Traes_2BS_0EFFAAE28.2	NBS-CC	4	137-157
tae-miR3117a	Traes_2DS_C9635AFF7.1	NBS-CC	4	137-157
tae-miR3117a	Traes_2DS_C9635AFF7.2	NBS-CC	2	116-136
tae-miR3117a	Traes_4AL_2FC39B934.1	NBS-CC	2	137-157
tae-miR3117a	Traes_4BS_760023A83.1	NBS-CC	3.5	137-156
tae-miR3117a	Traes_4DS_B08D83A2F.1	NBS-CC	4	137-157
tae-miR3117a	Traes_6AS_5F0F9C287.1	NBS-CC	4	137-157
tae-miR3117a	Traes_6AS_5F0F9C287.2	NBS-CC	4	137-157
tae-miR3117a	Traes_6AS_5F0F9C287.3	NBS-CC	4	137-157
tae-miR3117a	Traes_6AS_5F0F9C287.4	NBS-CC	4	137-157
tae-miR3117a	Traes_6AS_5F0F9C287.6	NBS-CC	4	137-157
tae-miR3117a	Traes_6AS_5F0F9C287.7	NBS-CC	4	137-157
tae-miR3117a	Traes_6AS_5F0F9C287.9	NBS-CC	4	137-157
tae-miR3117a	Traes_6AS_6C330B811.1	NBS-CC	4	137-157
tae-miR3117a	Traes_6BS_107E13F41.1	NBS-CC	4	137-157
tae-miR3117a	Traes_6BS_8EB9E6EC7.1	NBS-CC	4	125-145
tae-miR3117a	Traes_6BS_8EB9E6EC7.2	NBS-CC	4	125-145
tae-miR3117a	Traes_6BS_9CFC59D85.1	NBS-CC	4	137-157
tae-miR3117a	Traes_6BS_9CFC59D85.2	NBS-CC	4	137-157
tae-miR3117a	Traes_6BS_9CFC59D85.3	NBS-CC	4	137-157
tae-miR3117a	Traes_6BS_9CFC59D85.7	NBS-CC	4	137-157
tae-miR3117a	Traes_6BS_9CFC59D85.8	NBS-CC	4	137-157
tae-miR3117a	Traes_6BS_DC3A58192.1	NBS-CC	4	137-157
tae-miR3117a	Traes_6BS_DC3A58192.2	NBS-CC	4	137-157
tae-miR3117a	Traes_6BS_DC3A58192.3	NBS-CC	4	137-157
tae-miR3117a	Traes_6DS_05165CAE1.1	NBS-CC	4	137-157
tae-miR3117a	Traes_6DS_05165CAE1.2	NBS-CC	4	137-157
tae-miR3117a	Traes_6DS_05165CAE1.3	NBS-CC	4	137-157
tae-miR3117a	Traes_6DS_4FFB0E161.1	NBS-CC	4	137-157
tae-miR3117a	Traes_6DS_B72174801.1	NBS-CC	3.5	137-156
tae-miR3117a	Traes_6DS_B72174801.12	NBS-CC	3.5	137-156
tae-miR3117a	Traes_6DS_B72174801.2	NBS-CC	3.5	137-156
tae-miR3117a	Traes_6DS_B72174801.3	NBS-CC	3.5	137-156
tae-miR3117a	Traes_6DS_B72174801.4	NBS-CC	3.5	137-156
tae-miR3117a	Traes_6DS_B72174801.5	NBS-CC	3.5	137-156
tae-miR3117a	Traes_6DS_B72174801.6	NBS-CC	3.5	137-156
tae-miR3117a	Traes_6DS_B72174801.9	NBS-CC	3.5	137-156
tae-miR3117a	Traes_6DS_D8603CBD2.1	NBS-CC	4	137-157
tae-miR3117a	Traes_6DS_D8603CBD2.5	NBS-CC	4	137-157
tae-miR3117a	Traes_6DS_D8603CBD2.6	NBS-CC	4	137-157
tae-miR3117a	Traes_6DS_E43F14117.1	NBS-CC	4	137-157
tae-miR3117a	Traes_6DS_E43F14117.7	NBS-CC	4	137-157
tae-miR3117a	Traes_6DS_E43F14117.8	NBS-CC	4	137-157
tae-miR3117a	Traes_7DL_D7B70CE31.1	NBS-CC	4	128-148
tae-miR5071a	Traes_1AL_EB5141D4C.3	CC	4	1452-1472
tae-miR5071a	Traes_3B_E8FFBBF6F.3	CC	4	1494-1514
tae-miR5071a	Traes_5AS_7A0C4FA2C.1	CC	3	51-71
tae-miR5071a	Traes_5DS_22BA27E02.1	CC	3	51-71
tae-miR5071a	Traes_7AS_3E7C4250A.1	CC	4	489-509
tae-miR5071a	Traes_2BS_10B4AC7D5.1	NA	4	249-269
tae-miR5071a	Traes_1AL_C72E5F1BD.2	NBS	4	420-440
tae-miR5071a	Traes_1AS_0F7CF1F34.2	NBS	4	1296-1316
tae-miR5071a	Traes_1AS_459048879.2	NBS	4	513-533
tae-miR5071a	Traes_1AS_6EDAD815E.1	NBS	2	525-545
tae-miR5071a	Traes_1BS_34551F337.3	NBS	4	501-521
tae-miR5071a	Traes_1BS_3AE874B0B.2	NBS	3.5	729-749
tae-miR5071a	Traes_1BS_A04AAC3F4.1	NBS	3	525-545
tae-miR5071a	Traes_1BS_CA209AE61.2	NBS	3.5	945-965
tae-miR5071a	Traes_1DS_92A7B09F2.2	NBS	3.5	1533-1553
tae-miR5071a	Traes_3B_F37B8DF81.2	NBS	4	1497-1517
tae-miR5071a	Traes_3DL_E9959476F.2	NBS	4	516-536
tae-miR5071a	Traes_4DL_113F6DD2B.2	NBS	4	357-377
tae-miR5071a	Traes_5AL_887144AB5.1	NBS	3	507-527
tae-miR5071a	Traes_6AS_57379429B.1_3UTR	NBS	2	138-158
tae-miR5071a	Traes_6DL_9DB515FBE.1_3UTR	NBS	1	234-254
tae-miR5071a	Traes_6DS_CC9C7535B.1_3UTR	NBS	4	235-255
tae-miR5071a	Traes_7AL_7B204667E.2	NBS	4	759-779
tae-miR5071a	Traes_7AS_1D7F57FB9.3	NBS	4	51-71	NBS
tae-miR5071a	Traes_7AS_451D041F9.4	NBS	4	651-671
tae-miR5071a	Traes_7AS_D116D2722.2	NBS	3	516-536
tae-miR5071a	Traes_7AS_D116D27221.2	NBS	3	516-536
tae-miR5071a	Traes_7DL_FE5FE9B5A.1	NBS	4	768-788
tae-miR5071a	Traes_7DS_C01D6468D.3	NBS	4	636-656
tae-miR5071a	Traes_1AS_CEF6F9D43.1	NBS-CC	3.5	1491-1511
tae-miR5071a	Traes_1BL_33D479058.2	NBS-CC	2	1476-1496
tae-miR5071a	Traes_1BL_78443376F.2	NBS-CC	2	1476-1496
tae-miR5071a	Traes_1BS_C1A5A4E0A.1	NBS-CC	3.5	1494-1514
tae-miR5071a	Traes_1DL_114FC7F3D.1	NBS-CC	3	1485-1505
tae-miR5071a	Traes_1DL_97C3D29AF.1	NBS-CC	4	1464-1484
tae-miR5071a	Traes_1DS_5FF8D9E2D.2	NBS-CC	4	1884-1904
tae-miR5071a	Traes_2AL_3525D321A.2	NBS-CC	4	1503-1523
tae-miR5071a	Traes_3DL_04755F612.1	NBS-CC	4	1500-1520
tae-miR5071a	Traes_3DL_557CF2133.2	NBS-CC	4	1500-1520
tae-miR5071a	Traes_4AL_482E04413.2	NBS-CC	3	1494-1514
tae-miR5071a	Traes_5AL_0F994E366.1	NBS-CC	4	1458-1478
tae-miR5071a	Traes_5AS_BDFB08E23.1	NBS-CC	2	1491-1511
tae-miR5071a	Traes_5BL_9812A4B62.2	NBS-CC	3	1482-1502
tae-miR5071a	Traes_5BL_B25C017A2.2	NBS-CC	3	1488-1508
tae-miR5071a	Traes_5BS_3FFCC89AD.1	NBS-CC	3	1479-1499
tae-miR5071a	Traes_5BS_B5A6A3EF7.2	NBS-CC	3	1479-1499
tae-miR5071a	Traes_5BS_BCEA0112C.1	NBS-CC	2	1482-1502
tae-miR5071a	Traes_5DL_67AECE19E.2	NBS-CC	3	1494-1514
tae-miR5071a	Traes_5DL_9049FE0B0.2	NBS-CC	4	1551-1571
tae-miR5071a	Traes_5DL_AB2DC15EC.1	NBS-CC	4	1515-1535
tae-miR5071a	Traes_5DS_8DB03B7DA.1	NBS-CC	2	1491-1511
tae-miR5071a	Traes_6AS_5AEA068A7.1	NBS-CC	3	1455-1475
tae-miR5071a	Traes_6BS_A4C5EA7C8.1	NBS-CC	2	1434-1454
tae-miR5071a	Traes_7AL_4916AD518.1	NBS-CC	2.5	1305-1325
tae-miR5071a	Traes_7AS_E43D64A80.2	NBS-CC	4	4866-4886
tae-miR5071a	Traes_7BS_81D0FE941.4	NBS-CC	3	1509-1529
tae-miR5071a	Traes_7DL_5218A650F.1	NBS-CC	2	1479-1499
tae-miR7757a	Traes_6DS_CA5B2D6BC.2	CC	4	1328-1349
tae-miR7757a	Traes_7BL_C13C898F4.1	CC	4	230-251
tae-miR7757a	Traes_2BL_CF5AE9C32.2	NBS	4	323-344	NBS
tae-miR7757a	Traes_2BS_5045C640C.5	NBS	4	1499-1520	NBS
tae-miR7757a	Traes_2DS_12CA77384.2	NBS	3	941-962
tae-miR7757a	Traes_3AL_CBDA73B13.2	NBS	3	371-392	NBS
tae-miR7757a	Traes_3AS_C74394BFC.1	NBS	4	524-545	NBS
tae-miR7757a	Traes_3B_836F0BC3F.23	NBS	3.5	47-68	NBS
tae-miR7757a	Traes_3B_93664BC42.11	NBS	4	1334-1355	NBS
tae-miR7757a	Traes_5BL_7CC1CFAC3.2	NBS	4	1559-1580
tae-miR7757a	Traes_6BS_C7CCFB714.2	NBS	3.5	836-857
tae-miR7757a	Traes_6DL_7485ABA2F.1	NBS	3	368-389	NBS
tae-miR7757a	Traes_7AS_451D041F9.4	NBS	3	506-527
tae-miR7757a	Traes_7DS_3DCDC7AEC.12	NBS	3	578-599	NBS
tae-miR7757a	Traes_1AS_8BAC45B9A1.1	NBS-CC	4	1358-1379	NBS-CC
tae-miR7757a	Traes_1DS_937EB36CF.3	NBS-CC	4	1358-1379	NBS-CC
tae-miR7757a	Traes_2AS_86633353C.1	NBS-CC	4	1526-1547	NBS
tae-miR7757a	Traes_2BL_31852E3D7.2	NBS-CC	4	1391-1412	NBS-CC
tae-miR7757a	Traes_2DS_480CFDFE4.1	NBS-CC	4	1499-1520	NBS
tae-miR7757a	Traes_3AS_03D54C6EC.1	NBS-CC	4	1334-1355	NBS-CC
tae-miR7757a	Traes_3AS_75A82AEBE.1	NBS-CC	4	773-794	NBS
tae-miR7757a	Traes_3B_67FB55469.1	NBS-CC	4	1307-1328	NBS-CC
tae-miR7757a	Traes_3B_89213F2F6.1	NBS-CC	4	1307-1328	NBS-CC
tae-miR7757a	Traes_3B_D5AA27444.1	NBS-CC	4	1160-1181	NBS
tae-miR7757a	Traes_3B_E7723CCAC.1	NBS-CC	4	1307-1328	NBS
tae-miR7757a	Traes_3DL_6DC2C7F12.2	NBS-CC	4	1316-1337
tae-miR7757a	Traes_3DS_9CAD289EE.1	NBS-CC	4	1307-1328	NBS-CC
tae-miR7757a	Traes_3DS_F5CD71549.1	NBS-CC	4	1307-1328	NBS-CC
tae-miR7757a	Traes_7AS_92309F32F.1	NBS-CC	4	1355-1376	NBS-CC
tae-miR7757a	Traes_5AS_7A0C4FA2C.1_5UTR	CC	3.5	1253-1274
tae-miR7757a	Traes_5DS_22BA27E02.1_5UTR	CC	3.5	44-65
tae-miR7757a	Traes_5BL_1E751EF1F.1	GRAS-NBS-CC	2.5	1799-1820	NBS-CC
tae-miR7757a	Traes_5BL_1E751EF1F.2	GRAS-NBS-CC	2.5	1799-1820	NBS-CC
tae-miR7757a	Traes_5BL_1E751EF1F.5	GRAS-NBS-CC	2.5	512-533
tae-miR7757a	Traes_3B_5EFB9A61F.1	NA	1	113-134
tae-miR7757a	Traes_3B_5EFB9A61F.3	NA	1	89-110
tae-miR7757a	Traes_3B_7FFFF7BCF.1	NA	0	89-110
tae-miR7757a	Traes_5DS_5BB2751BD.1_5UTR	NA	3	110-131
tae-miR7757a	Traes_5DS_9DFE4D217.1	NA	3.5	185-206
tae-miR7757a	Traes_5DS_9DFE4D217.2	NA	3.5	185-206
tae-miR7757a	Traes_5DS_9DFE4D217.3	NA	3.5	185-206
tae-miR7757a	Traes_6DL_6BAF36E41.1	NA	4	119-140
tae-miR7757a	Traes_2DS_12CA77384.2	NBS	4	941-962
tae-miR7757a	Traes_2DS_12CA77384.3	NBS	4	641-662	NBS
tae-miR7757a	Traes_2DS_12CA77384.4	NBS	4	296-317	NBS
tae-miR7757a	Traes_3AL_CBDA73B13.1	NBS	4	371-392	NBS
tae-miR7757a	Traes_3AL_CBDA73B13.2	NBS	4	371-392	NBS
tae-miR7757a	Traes_4DL_113F6DD2B.2	NBS	3.5	215-236	NBS
tae-miR7757a	Traes_5AL_B4E8A3115.1	NBS	3	368-389	NBS
tae-miR7757a	Traes_5AL_B4E8A3115.2	NBS	3	2324-2345
tae-miR7757a	Traes_5AL_B4E8A3115.3	NBS	3	2324-2345
tae-miR7757a	Traes_5AL_B4E8A3115.4	NBS	3	2324-2345
tae-miR7757a	Traes_5AL_B4E8A3115.5	NBS	3	2324-2345
tae-miR7757a	Traes_5AL_B4E8A3115.6	NBS	3	368-389	NBS
tae-miR7757a	Traes_5AS_BDFB08E23.2	NBS	3	1349-1370	NBS
tae-miR7757a	Traes_5AS_BDFB08E23.3	NBS	3	524-545	NBS
tae-miR7757a	Traes_5AS_BDFB08E23.4	NBS	3	1349-1370	NBS
tae-miR7757a	Traes_5AS_BDFB08E23.5	NBS	3	1349-1370	NBS
tae-miR7757a	Traes_5BS_BCEA0112C.2	NBS	3	1340-1361	NBS
tae-miR7757a	Traes_5BS_BCEA0112C.3	NBS	3	1307-1328	NBS
tae-miR7757a	Traes_5BS_BCEA0112C.4	NBS	3	128-149
tae-miR7757a	Traes_5BS_F5AFB24CD.2	NBS	2.5	779-800
tae-miR7757a	Traes_5BS_F5AFB24CD.3	NBS	2.5	779-800
tae-miR7757a	Traes_5BS_F5AFB24CD.4	NBS	2.5	371-392	NBS
tae-miR7757a	Traes_5DS_8DB03B7DA.2	NBS	3	128-149
tae-miR7757a	Traes_6BL_B92E1A30D.2	NBS	4	374-395	NBS
tae-miR7757a	Traes_6BL_B92E1A30D.3	NBS	4	374-395	NBS
tae-miR7757a	Traes_6DL_3CF5E0410.2	NBS	4	1517-1538
tae-miR7757a	Traes_6DL_3CF5E0410.3	NBS	4	1397-1418
tae-miR7757a	Traes_6DL_7485ABA2F.1	NBS	4	368-389	NBS
tae-miR7757a	Traes_7AS_3D6428542.1	NBS	4	119-140	NBS
tae-miR7757a	Traes_7AS_451D041F9.1	NBS	4	371-392	NBS
tae-miR7757a	Traes_7AS_451D041F9.2	NBS	4	119-140	NBS
tae-miR7757a	Traes_7AS_451D041F9.4	NBS	4	506-527
tae-miR7757a	Traes_7AS_D116D2722.1	NBS	4	371-392	NBS
tae-miR7757a	Traes_7AS_D116D2722.2	NBS	4	371-392	NBS
tae-miR7757a	Traes_7AS_D116D2722.3	NBS	4	371-392	NBS
tae-miR7757a	Traes_7AS_D116D27221.1	NBS	4	371-392	NBS
tae-miR7757a	Traes_7AS_D116D27221.2	NBS	4	371-392	NBS
tae-miR7757a	Traes_7AS_D116D27221.3	NBS	4	371-392	NBS
tae-miR7757a	Traes_7DS_3DCDC7AEC.1	NBS	4	578-599	NBS
tae-miR7757a	Traes_7DS_3DCDC7AEC.10	NBS	4	578-599	NBS
tae-miR7757a	Traes_7DS_3DCDC7AEC.11	NBS	4	578-599	NBS
tae-miR7757a	Traes_7DS_3DCDC7AEC.12	NBS	4	578-599	NBS
tae-miR7757a	Traes_7DS_3DCDC7AEC.2	NBS	4	578-599	NBS
tae-miR7757a	Traes_7DS_3DCDC7AEC.3	NBS	4	578-599	NBS
tae-miR7757a	Traes_7DS_3DCDC7AEC.4	NBS	4	578-599	NBS
tae-miR7757a	Traes_7DS_3DCDC7AEC.5	NBS	4	578-599	NBS
tae-miR7757a	Traes_7DS_3DCDC7AEC.6	NBS	4	578-599	NBS
tae-miR7757a	Traes_7DS_3DCDC7AEC.7	NBS	4	578-599	NBS
tae-miR7757a	Traes_7DS_3DCDC7AEC.8	NBS	4	578-599	NBS
tae-miR7757a	Traes_7DS_3DCDC7AEC.9	NBS	4	578-599	NBS
tae-miR7757a	Traes_1AL_B6931117F.1	NBS-CC	3	1301-1322	NBS-CC
tae-miR7757a	Traes_1AL_B6931117F.2	NBS-CC	3	1343-1364
tae-miR7757a	Traes_1AL_B6931117F.3	NBS-CC	3	1301-1322	NBS-CC
tae-miR7757a	Traes_1AL_B6931117F.4	NBS-CC	3	1301-1322	NBS-CC
tae-miR7757a	Traes_1DL_114FC7F3D.1	NBS-CC	4	1343-1364	NBS
tae-miR7757a	Traes_2DS_12CA77384.1	NBS-CC	4	641-662	NBS
tae-miR7757a	Traes_4AL_13A3A40D3.1	NBS-CC	3.5	1337-1358	NBS
tae-miR7757a	Traes_4DL_113F6DD2B.1	NBS-CC	3.5	215-236	NBS
tae-miR7757a	Traes_5AS_BDFB08E23.1	NBS-CC	3	1349-1370	NBS
tae-miR7757a	Traes_5BS_3FFCC89AD.1	NBS-CC	3.5	1337-1358	NBS-CC
tae-miR7757a	Traes_5BS_3FFCC89AD.2	NBS-CC	3.5	1298-1319	NBS-CC
tae-miR7757a	Traes_5BS_BCEA0112C.1	NBS-CC	3	1340-1361	NBS
tae-miR7757a	Traes_5DL_44ACE9E13.1	NBS-CC	4	1355-1376	NBS-CC
tae-miR7757a	Traes_5DS_0479C6E0F.1	NBS-CC	3	383-404	NBS
tae-miR7757a	Traes_5DS_8DB03B7DA.1	NBS-CC	3	1349-1370	NBS
tae-miR7757a	Traes_6BL_94E3C007C.1	NBS-CC	4	1343-1364	NBS-CC
tae-miR7757a	Traes_6BL_94E3C007C.2	NBS-CC	4	1343-1364	NBS-CC
tae-miR7757a	Traes_6BL_94E3C007C.3	NBS-CC	4	1283-1304	NBS-CC
tae-miR7757a	Traes_6BL_94E3C007C.4	NBS-CC	4	1343-1364	NBS-CC
tae-miR7757a	Traes_6BL_B92E1A30D.1	NBS-CC	4	374-395	NBS
tae-miR7757a	Traes_6BS_BDD764DA6.1	NBS-CC	4	1313-1334	NBS-CC
tae-miR7757a	Traes_6BS_BDD764DA6.2	NBS-CC	4	1436-1457
tae-miR7757a	Traes_6BS_BDD764DA6.3	NBS-CC	4	47-68
tae-miR7757a	Traes_7AS_E43D64A80.1	NBS-CC	4	377-398	NBS-CC
tae-miR7757a	Traes_7AS_E43D64A80.2	NBS-CC	4	1424-1445
tae-miR7757a	Traes_7BL_6CF949A41.2	NBS-CC	4	1328-1349
tae-miR7757a	Traes_7BL_6CF949A41.3	NBS-CC	4	869-890
tae-miR7757a	Traes_4AL_69D61737F.1	NBS-Pkise-Tyr-CC	4	1061-1082	NBS
tae-miR7757a	Traes_5DL_1733FB4DA.2	WRKY-NBS	3	617-638	NBS
tae-miR7757a	Traes_5DL_1733FB4DA.3	WRKY-NBS	3	617-638	NBS
tae-miR7757a	Traes_5DL_1733FB4DA.4	WRKY-NBS	3	617-638	NBS
tae-miR7757a	Traes_5DL_1733FB4DA.5	WRKY-NBS	3	617-638	NBS
tae-miR7757a	Traes_5DL_1733FB4DA.6	WRKY-NBS	3	617-638	NBS
tae-miR7757a	Traes_5DL_1733FB4DA.7	WRKY-NBS	3	617-638	NBS
tae-miR7757a	Traes_5DL_1733FB4DA.8	WRKY-NBS	3	617-638	NBS
tae-miR7757a	Traes_5DL_1733FB4DA.1	WRKY-NBS-CC	3	617-638	NBS
tae-miR9863a	Traes_3B_BFCCD3CD5.2	CC	2	1256-1277
tae-miR9863a	Traes_4AL_8348120F3.1	LRR_8-LRR_4-LRR_1-LRR_6	4	15-37
tae-miR9863a	Traes_1AS_DB68BD22D.1	NA	4	23-44
tae-miR9863a	Traes_6BS_3D0FE96AC.2	NA	3.5	95-116
tae-miR9863a	Traes_1AS_0F7CF1F34.2	NBS	2.5	1055-1076
tae-miR9863a	Traes_1AS_459048879.2	NBS	4	275-296	NBS
tae-miR9863a	Traes_1AS_6EDAD815E.1	NBS	2.5	284-305	NBS
tae-miR9863a	Traes_1AS_81CF30171.1	NBS	3	23-44	NBS
tae-miR9863a	Traes_1AS_AEF846E0A.2	NBS	3	548-569
tae-miR9863a	Traes_1BS_34551F337.3	NBS	2	263-284	NBS
tae-miR9863a	Traes_1BS_A04AAC3F4.1	NBS	2.5	284-305	NBS
tae-miR9863a	Traes_1BS_DDC038FDC.2	NBS	2.5	848-869	NBS
tae-miR9863a	Traes_1DS_52539E9F6.1	NBS	3	275-296	NBS
tae-miR9863a	Traes_1DS_610553C1F.1	NBS	2.5	284-305	NBS
tae-miR9863a	Traes_3AL_CBDA73B13.2	NBS	3	275-296	NBS
tae-miR9863a	Traes_3DL_266169C52.10	NBS	3	599-620	NBS
tae-miR9863a	Traes_4AL_AE051A2FF.2	NBS	2	935-956
tae-miR9863a	Traes_6BS_47597FFF7.1	NBS	3.5	443-464	NBS
tae-miR9863a	Traes_7BL_0665E8707.2	NBS	3.5	1370-1391
tae-miR9863a	Traes_7BL_CEB031295.1	NBS	2.5	278-299	NBS
tae-miR9863a	Traes_7DL_8D1D4C6B9.1	NBS	2.5	350-371	NBS
tae-miR9863a	Traes_7DS_397385597.1_3UTR	NBS	4	1074-1095
tae-miR9863a	Traes_7DS_C01D6468D.2	NBS	2	395-416	NBS
tae-miR9863a	Traes_1BS_0201F2E08.4	NBS-CC	3	1268-1289	NBS-CC
tae-miR9863a	Traes_1BS_039F236C8.2	NBS-CC	2.5	1280-1301	NBS-CC
tae-miR9863a	Traes_1DS_85171B27B.1	NBS-CC	3	725-746	NBS
tae-miR9863a	Traes_1DS_BDACE1560.1	NBS-CC	3	1268-1289	NBS-CC
tae-miR9863a	Traes_1DS_EFA1BC727.2	NBS-CC	1.5	1274-1295	NBS-CC
tae-miR9863a	Traes_3B_3F7870B8B.2	NBS-CC	4	719-740	NBS-CC
tae-miR9863a	Traes_3DL_04755F612.1	NBS-CC	4	1259-1280	NBS-CC
tae-miR9863a	Traes_3DL_557CF2133.2	NBS-CC	3	1259-1280	NBS-CC
tae-miR9863a	Traes_5DL_AB2DC15EC.1	NBS-CC	4	1277-1298	NBS
tae-miR9863a	Traes_6DL_239151DA0.2	NBS-CC	2.5	1265-1286
tae-miR9863a	Traes_7DS_397385597.2	NBS-CC	4	1151-1172
