# Supplementary material for: Lineage-Specific Evolved MicroRNAs Regulating NB-LRR Defense Genes in Triticeae
Source: Int J Mol Sci. 2019 Jun 26;20(13):3128. doi: 10.3390/ijms20133128 (PMC6651130; doi:10.3390/ijms20133128)
Supplement: Supplementary file 1 [file ijms-20-03128-s001.zip › Supplementary Table S6.xlsx]

## Sheet: TS6
Supplementary Table S6. The target cleavage information from the degradome datasets under control and cold stress treatments by Song et al. [52]. and Tang et al. [55], respectively.
miRNA_name	Target Transcripts	SRP076763 by Song et al								GSM911923 and GSM911924 by Tang et al								Gene Annotation
		Control				Cold Stress				Control				Cold Stress
		P-value	Slice sites	Reads	Category	P-value	Slice sites	Reads	Category	P-value	Slice sites	Reads	Category	P-value	Slice sites	Reads	Category
tae-miR3084a	Traes_5BL_964089395.4	NA	NA	NA	NA	0.0141489	14	2	0	NA	NA	NA	NA	NA	NA	NA	NA	sp|Q9T048|DRL27_ARATH	Disease resistance protein
tae-miR3084a	Traes_5DL_B6AAC8E52.2	NA	NA	NA	NA	0.00973175	965	2	0	NA	NA	NA	NA	NA	NA	NA	NA	sp|Q9T048|DRL27_ARATH	Disease resistance protein
tae-miR3084a	Traes_5DL_B6AAC8E52.4	NA	NA	NA	NA	0.0109619	965	2	1	NA	NA	NA	NA	NA	NA	NA	NA	sp|Q9T048|DRL27_ARATH	Disease resistance protein
tae-miR3084a	Traes_6AL_22F03E292.10	NA	NA	NA	NA	NA	NA	NA	NA	0.00136221	1331	4	0	0.00166468	1331	2	0	sp|Q39214|RPM1_ARATH	IPR002182 (NB-ARC), IPR027417 (P-loop containing nucleoside triphosphate hydrolase)
tae-miR3084a	Traes_6AL_22F03E292.11	NA	NA	NA	NA	NA	NA	NA	NA	NA	NA	NA	NA	0.00365864	311	2	0	sp|Q39214|RPM1_ARATH	IPR002182 (NB-ARC), IPR027417 (P-loop containing nucleoside triphosphate hydrolase)
tae-miR3084a	Traes_6AL_22F03E292.2	NA	NA	NA	NA	NA	NA	NA	NA	0.00163442	1331	5	0	0.00199728	1331	7	0	sp|Q39214|RPM1_ARATH	IPR002182 (NB-ARC), IPR027417 (P-loop containing nucleoside triphosphate hydrolase)
tae-miR3084a	Traes_6AL_22F03E292.3	NA	NA	NA	NA	NA	NA	NA	NA	0.000884795	1331	2	1	0.000666205	1331	3	0	sp|Q39214|RPM1_ARATH	IPR002182 (NB-ARC), IPR027417 (P-loop containing nucleoside triphosphate hydrolase)
tae-miR3084a	Traes_6AL_22F03E292.4	NA	NA	NA	NA	NA	NA	NA	NA	NA	NA	NA	NA	0.00299443	1331	5	0	sp|Q39214|RPM1_ARATH	IPR002182 (NB-ARC), IPR027417 (P-loop containing nucleoside triphosphate hydrolase)
tae-miR3084a	Traes_6AL_22F03E292.5	NA	NA	NA	NA	NA	NA	NA	NA	NA	NA	NA	NA	0.00232978	1331	3	0	sp|Q39214|RPM1_ARATH	IPR002182 (NB-ARC), IPR027417 (P-loop containing nucleoside triphosphate hydrolase)
tae-miR3084a	Traes_6AL_22F03E292.6	NA	NA	NA	NA	NA	NA	NA	NA	0.00326618	1331	3	0	NA	NA	NA	NA	sp|Q39214|RPM1_ARATH	IPR002182 (NB-ARC), IPR027417 (P-loop containing nucleoside triphosphate hydrolase)
tae-miR3084a	Traes_6AL_22F03E292.7	NA	NA	NA	NA	NA	NA	NA	NA	NA	NA	NA	NA	0.00332659	1331	6	0	sp|Q39214|RPM1_ARATH	IPR002182 (NB-ARC), IPR027417 (P-loop containing nucleoside triphosphate hydrolase)
tae-miR3084a	Traes_6AL_22F03E292.8	NA	NA	NA	NA	NA	NA	NA	NA	0.00749585	1331	2	1	0.00564861	1331	5	0	sp|Q39214|RPM1_ARATH	IPR002182 (NB-ARC), IPR027417 (P-loop containing nucleoside triphosphate hydrolase)
tae-miR3084a	Traes_6AL_22F03E292.9	NA	NA	NA	NA	NA	NA	NA	NA	0.0013269	1331	2	1	0.00099914	1331	3	0	sp|Q39214|RPM1_ARATH	IPR002182 (NB-ARC), IPR027417 (P-loop containing nucleoside triphosphate hydrolase)
tae-miR3084a	Traes_6AL_54966DD98.1	0.00283063	1319	2	0	NA		NA	NA	0.00108991	1319	6	0	0.00133197	1319	9	0	sp|Q9T048|DRL27_ARATH	Disease resistance protein
tae-miR3084a	Traes_6AL_54966DD98.2	NA	NA	NA	NA	NA	NA	NA	NA	0.00217864	698	7	0	0.00266216	698	11	0	sp|Q9T048|DRL27_ARATH	IPR000767 (Disease resistance protein), IPR027417 (P-loop containing nucleoside triphosphate hydrolase)
tae-miR3084a	Traes_6AL_8BF77066D.2	NA	NA	NA	NA	NA	NA	NA	NA	0.00489527	1325	5	0	0.00597989	1325	7	0	sp|Q39214|RPM1_ARATH	IPR002182 (NB-ARC), IPR027417 (P-loop containing nucleoside triphosphate hydrolase)
tae-miR3084a	Traes_6AL_8BF77066D.3	NA	NA	NA	NA	NA	NA	NA	NA	0.0054377	1325	5	0	0.00664211	1325	7	0	sp|Q39214|RPM1_ARATH	IPR002182 (NB-ARC), IPR027417 (P-loop containing nucleoside triphosphate hydrolase)
tae-miR3084a	Traes_6AL_8BF77066D.4	NA	NA	NA	NA	NA	NA	NA	NA	0.00516652	1319	5	0	0.0120632	1319	3	1	sp|Q39214|RPM1_ARATH	IPR002182 (NB-ARC), IPR027417 (P-loop containing nucleoside triphosphate hydrolase)
tae-miR5071a	Traes_1AS_CEF6F9D43.1	NA	NA	NA	NA	NA	NA	NA	NA	0.0221074	1502	4	0	NA	NA	NA	NA	sp|Q9T048|DRL27_ARATH	IPR000767 (Disease resistance protein), IPR027417 (P-loop containing nucleoside triphosphate hydrolase)
tae-miR5071a	Traes_1AS_CEF6F9D43.2	NA	NA	NA	NA	NA	NA	NA	NA	0.0194378	518	5	0	NA	NA	NA	NA	sp|Q9T048|DRL27_ARATH	IPR000767 (Disease resistance protein), IPR027417 (P-loop containing nucleoside triphosphate hydrolase)
tae-miR5071a	Traes_1BL_33D479058.2	0	1487	5	0	NA	NA	NA	NA	0.00163442	1487	18	0	0.00199728	1487	10	0	sp|Q39214|RPM1_ARATH	Disease resistance protein RPM1
tae-miR5071a	Traes_1BL_33D479058.3	0	1487	4	0	NA	NA	NA	NA	0.00136221	1487	7	0	0.00166468	1487	22	0	sp|Q39214|RPM1_ARATH	Disease resistance protein RPM1
tae-miR5071a	Traes_1BL_33D479058.4	0	1157	4	0	NA	NA	NA	NA	0.00108991	1157	17	0	0.00133197	1157	20	0	sp|Q39214|RPM1_ARATH	Disease resistance protein RPM1
tae-miR5071a	Traes_1BL_78443376F.2	0.01	1487	5	2	0.01	1487	8	2	0.0150287	1487	6	2	0.0228109	1487	11	2	sp|Q39214|RPM1_ARATH	Disease resistance protein RPM1
tae-miR5071a	Traes_1BS_3AE874B0B.2	NA	NA	NA	NA	0.02	740	3	0	0.0199723	740	6	0	0.0243563	740	4	0	sp|Q9T048|DRL27_ARATH	Disease resistance protein
tae-miR5071a	Traes_1BS_C1A5A4E0A.1	NA	NA	NA	NA	0.02	1505	2	0	0.0186354	1505	2	0	0.0227294	1505	2	0	sp|Q9T048|DRL27_ARATH	Disease resistance protein
tae-miR5071a	Traes_1BS_C1A5A4E0A.3	NA	NA	NA	NA	0.02	518	2	0	NA	NA	NA	NA	NA	NA	NA	NA	sp|Q9T048|DRL27_ARATH	Disease resistance protein
tae-miR5071a	Traes_1BS_CA209AE61.1	NA	NA	NA	NA	NA	NA	NA	NA	0.0205065	518	3	0	0.0250062	518	2	0	sp|Q9T048|DRL27_ARATH	IPR002182 (NB-ARC), IPR027417 (P-loop containing nucleoside triphosphate hydrolase)
tae-miR5071a	Traes_1BS_CA209AE61.3	NA	NA	NA	NA	0.02	740	3	0	0.019705	740	2	0	0.0240311	740	2	0	sp|Q9T048|DRL27_ARATH	Disease resistance protein
tae-miR5071a	Traes_1BS_CA209AE61.4	NA	NA	NA	NA	NA	NA	NA	NA	0.0210404	740	2	0	0.0256558	740	2	0	sp|Q9T048|DRL27_ARATH	IPR002182 (NB-ARC), IPR027417 (P-loop containing nucleoside triphosphate hydrolase)
tae-miR5071a	Traes_1DS_92A7B09F2.1	NA	NA	NA	NA	NA	NA	NA	NA	0.018903	1544	2	0	NA	NA	NA	NA	sp|Q9T048|DRL27_ARATH	IPR000767 (Disease resistance protein), IPR027417 (P-loop containing nucleoside triphosphate hydrolase)
tae-miR5071a	Traes_1DS_92A7B09F2.2	NA	NA	NA	NA	0.02	1544	3	0	0.0202394	1544	3	0	0.0246813	1544	3	0	sp|Q9T048|DRL27_ARATH	Disease resistance protein
tae-miR5071a	Traes_1DS_92A7B09F2.3	NA	NA	NA	NA	NA	NA	NA	NA	0.0183679	1544	2	0	NA	NA	NA	NA	sp|Q9T048|DRL27_ARATH	IPR000767 (Disease resistance protein), IPR027417 (P-loop containing nucleoside triphosphate hydrolase)
tae-miR5071a	Traes_1DS_92A7B09F2.5	NA	NA	NA	NA	NA	NA	NA	NA	NA	NA	NA	NA	0.0263049	1544	2	0	sp|Q9T048|DRL27_ARATH	IPR000767 (Disease resistance protein), IPR027417 (P-loop containing nucleoside triphosphate hydrolase)
tae-miR5071a	Traes_4AL_482E04413.1	NA	NA	NA	NA	NA	NA	NA	NA	0.00353788	1358	14	0	0.0043224	1358	4	0	sp|Q9T048|DRL27_ARATH	IPR000767 (Disease resistance protein), IPR027417 (P-loop containing nucleoside triphosphate hydrolase)
tae-miR5071a	Traes_4AL_482E04413.2	NA	NA	NA	NA	NA	NA	NA	NA	0.0029944	1505	9	0	0.00365864	1505	9	0	sp|Q9T048|DRL27_ARATH	IPR000767 (Disease resistance protein), IPR027417 (P-loop containing nucleoside triphosphate hydrolase)
tae-miR5071a	Traes_4AL_482E04413.3	NA	NA	NA	NA	NA	NA	NA	NA	0.00326618	722	7	0	0.00399058	722	5	0	sp|Q9T048|DRL27_ARATH	IPR000767 (Disease resistance protein), IPR027417 (P-loop containing nucleoside triphosphate hydrolase)
tae-miR5071a	Traes_4AL_EFF299FCF.3	NA	NA	NA	NA	NA	NA	NA	NA	NA	NA	NA	NA	0.0161949	509	6	0	sp|Q9T048|DRL27_ARATH	IPR000767 (Disease resistance protein), IPR027417 (P-loop containing nucleoside triphosphate hydrolase)
tae-miR5071a	Traes_5AL_0F994E366.2	NA	NA	NA	NA	NA	NA	NA	NA	NA	NA	NA	NA	0.0327723	737	3	0	sp|Q9T048|DRL27_ARATH	IPR000767 (Disease resistance protein), IPR027417 (P-loop containing nucleoside triphosphate hydrolase)
tae-miR5071a	Traes_5AL_887144AB5.1	0.02	518	9	0	0.03	518	4	0	0.0258327	518	6	0	0.0314823	518	6	0	sp|Q9T048|DRL27_ARATH	Disease resistance protein
tae-miR5071a	Traes_5BL_4BA8DB6BB.2	0.03	1361	2	0	NA	NA	NA	NA	NA	NA	NA	NA	NA	NA	NA	NA	sp|Q9T048|DRL27_ARATH	Disease resistance protein
tae-miR5071a	Traes_5BL_B25C017A2.1	NA	NA	NA	NA	NA	NA	NA	NA	NA	NA	NA	NA	0.00564861	1499	7	0	sp|Q9T048|DRL27_ARATH	IPR000767 (Disease resistance protein), IPR027417 (P-loop containing nucleoside triphosphate hydrolase)
tae-miR5071a	Traes_5BL_B25C017A2.3	NA	NA	NA	NA	NA	NA	NA	NA	NA	NA	NA	NA	0.00531723	1292	4	0	sp|Q9T048|DRL27_ARATH	IPR000767 (Disease resistance protein), IPR027417 (P-loop containing nucleoside triphosphate hydrolase)
tae-miR5071a	Traes_5BL_B25C017A2.4	NA	NA	NA	NA	NA	NA	NA	NA	0.00661691	1499	4	1	0.00953574	1499	2	1	sp|Q9T048|DRL27_ARATH	IPR000767 (Disease resistance protein), IPR027417 (P-loop containing nucleoside triphosphate hydrolase)
tae-miR5071a	Traes_5BL_C37854F54.1	0.03	1505	2	0	NA	NA	NA	NA	NA	NA	NA	NA	NA	NA	NA	NA	sp|Q9T048|DRL27_ARATH	Disease resistance protein
tae-miR5071a	Traes_5BL_C37854F54.4	0.02	1505	2	1	NA	NA	NA	NA	NA	NA	NA	NA	NA	NA	NA	NA	sp|Q9T048|DRL27_ARATH	Disease resistance protein
tae-miR5071a	Traes_5DL_67AECE19E.2	NA	NA	NA	NA	NA	NA	NA	NA	0.0038095	1505	3	0	NA	NA	NA	NA	sp|Q39214|RPM1_ARATH	IPR002182 (NB-ARC), IPR027417 (P-loop containing nucleoside triphosphate hydrolase)
tae-miR5071a	Traes_5DL_9049FE0B0.1	NA	NA	NA	NA	NA	NA	NA	NA	0.0353265	1505	2	3	0.00697305	1505	2	0	sp|Q9T048|DRL27_ARATH	IPR000767 (Disease resistance protein), IPR027417 (P-loop containing nucleoside triphosphate hydrolase)
tae-miR5071a	Traes_5DL_9049FE0B0.2	NA	NA	NA	NA	NA	NA	NA	NA	0.00597984	1562	2	0	0.0139546	1562	3	1	sp|Q9T048|DRL27_ARATH	IPR000767 (Disease resistance protein), IPR027417 (P-loop containing nucleoside triphosphate hydrolase)
tae-miR5071a	Traes_5DL_E46C0C9B8.1	NA	NA	NA	NA	0.04	1505	4	0	NA	NA	NA	NA	NA	NA	NA	NA	sp|Q9T048|DRL27_ARATH	Disease resistance protein
tae-miR5071a	Traes_6BL_B5C52D4FA.1	NA	NA	NA	NA	0.05	1499	2	0	NA	NA	NA	NA	NA	NA	NA	NA	sp|Q9T048|DRL27_ARATH	Disease resistance protein
tae-miR5071a	Traes_6BL_B92E1A30D.3	NA	NA	NA	NA	NA	NA	NA	NA	0.00027259	527	2	0	0.0298466	527	1	4	sp|Q9T048|DRL27_ARATH	IPR002182 (NB-ARC), IPR027417 (P-loop containing nucleoside triphosphate hydrolase)
tae-miR5071a	Traes_6DL_9DB515FBE.1_3UTR	0.04	245	1	4	0.04	245	1	4	NA	NA	NA	NA	NA	NA	NA	NA	sp|Q9T048|DRL27_ARATH	Disease resistance protein
tae-miR5071a	Traes_6DS_CA5B2D6BC.3	0.01	1478	2	0	NA	NA	NA	NA	NA	NA	NA	NA	NA	NA	NA	NA	UniRef90_N1R195	Disease resistance protein RPP13 n=1 Tax=Aegilops tauschii RepID=N1R195_AEGTA
tae-miR5071a	Traes_7AL_4916AD518.1	NA	NA	NA	NA	NA	NA	NA	NA	0.044412	1316	4	2	0.0057324	1316	6	1	sp|Q9T048|DRL27_ARATH	IPR000767 (Disease resistance protein), IPR001611 (Leucine-rich repeat), IPR025875 (Leucine rich repeat 4), IPR027417 (P-loop containing nucleoside triphosphate hydrolase)
tae-miR7757a	Traes_7DS_478AE780A.1	0.04	377	2	1	NA	NA	NA	NA	NA	NA	NA	NA	NA	NA	NA	NA	sp|Q9T048|DRL27_ARATH	Disease resistance protein
tae-miR7757a	Traes_5BL_65A9C2483.1	NA	NA	NA	NA	NA	NA	NA	NA	NA	NA	NA	NA	0.0426826	1277	2	0	IPR000767 (Disease resistance protein), IPR027417 (P-loop containing nucleoside triphosphate hydrolase)
tae-miR7757a	Traes_5BL_65A9C2483.3	NA	NA	NA	NA	NA	NA	NA	NA	0.0497039	1478	3	0	0.040854	1478	2	0	IPR000767 (Disease resistance protein), IPR027417 (P-loop containing nucleoside triphosphate hydrolase)
tae-miR7757a	Traes_1DL_97C3D29AF.2	NA	NA	NA	NA	NA	NA	NA	NA	0.0243563	1337	4	0	NA	NA	NA	NA	IPR000767 (Disease resistance protein), IPR027417 (P-loop containing nucleoside triphosphate hydrolase)
tae-miR9863a	Traes_1AS_6EDAD815E.1	NA	NA	NA	NA	0.03	296	10	0	NA	NA	NA	NA	NA	NA	NA	NA	sp|Q9T048|DRL27_ARATH	Disease resistance protein
tae-miR9863a	Traes_1AS_81CF30171.1	0.03	35	4	0	NA	NA	NA	NA	NA	NA	NA	NA	NA	NA	NA	NA	sp|Q38834|R13L4_ARATH	Disease resistance RPP13-like protein 4
tae-miR9863a	Traes_1AS_AEF846E0A.2	NA	NA	NA	NA	0.03	560	15	0	0.036661	560	5	0	NA	NA	NA	NA	AT5G48620.1	Disease resistance protein (CC-NBS-LRR class) family LENGTH=908
tae-miR9863a	Traes_1AS_AEF846E0A.3	0.02	560	2	0	NA	NA	NA	NA	NA	NA	NA	NA	NA	NA	NA	NA	AT5G48620.1	Disease resistance protein (CC-NBS-LRR class) family LENGTH=908
tae-miR9863a	Traes_1BS_0201F2E08.1	0.03	1280	2	0	NA	NA	NA	NA	NA	NA	NA	NA	NA	NA	NA	NA	sp|Q9T048|DRL27_ARATH	Disease resistance protein
tae-miR9863a	Traes_1BS_0201F2E08.3	0.03	1280	2	0	NA	NA	NA	NA	NA	NA	NA	NA	NA	NA	NA	NA	sp|Q9T048|DRL27_ARATH	Disease resistance protein
tae-miR9863a	Traes_1BS_0201F2E08.4	0.02	1280	6	0	NA	NA	NA	NA	NA	NA	NA	NA	NA	NA	NA	NA	sp|Q9T048|DRL27_ARATH	Disease resistance protein
tae-miR9863a	Traes_1BS_0201F2E08.6	0.03	1055	3	0	NA	NA	NA	NA	NA	NA	NA	NA	NA	NA	NA	NA	sp|Q9T048|DRL27_ARATH	Disease resistance protein
tae-miR9863a	Traes_1BS_039F236C8.1	0.02	1292	2	0	NA	NA	NA	NA	NA	NA	NA	NA	NA	NA	NA	NA	sp|Q9T048|DRL27_ARATH	Disease resistance protein
tae-miR9863a	Traes_1BS_34551F337.1	NA	NA	NA	NA	NA	NA	NA	NA	0.0286952	275	3	3	0.0460647	275	3	3	sp|Q9T048|DRL27_ARATH	IPR002182 (NB-ARC), IPR027417 (P-loop containing nucleoside triphosphate hydrolase)
tae-miR9863a	Traes_1BS_34551F337.2	NA	NA	NA	NA	NA	NA	NA	NA	0.0303573	275	2	3	NA	NA	NA	NA	sp|Q9T048|DRL27_ARATH	IPR002182 (NB-ARC), IPR027417 (P-loop containing nucleoside triphosphate hydrolase)
tae-miR9863a	Traes_1BS_34551F337.3	NA	NA	NA	NA	NA	NA	NA	NA	0.0220184	275	2	3	NA	NA	NA	NA	sp|Q9T048|DRL27_ARATH	IPR002182 (NB-ARC), IPR027417 (P-loop containing nucleoside triphosphate hydrolase)
tae-miR9863a	Traes_1BS_34551F337.4	NA	NA	NA	NA	0.04	275	2	2	0.0253625	275	3	3	NA	NA	NA	NA	sp|Q9T048|DRL27_ARATH	Disease resistance protein
tae-miR9863a	Traes_1BS_34551F337.5	NA	NA	NA	NA	0.04	275	2	2	NA	NA	NA	NA	NA	NA	NA	NA	sp|Q9T048|DRL27_ARATH	Disease resistance protein
tae-miR9863a	Traes_1BS_34551F337.6	NA	NA	NA	NA	0.04	275	3	2	NA	NA	NA	NA	NA	NA	NA	NA	sp|Q9T048|DRL27_ARATH	Disease resistance protein
tae-miR9863a	Traes_1BS_34551F337.9	0	275	2	1	NA	NA	NA	NA	0.0270303	275	3	3	NA	NA	NA	NA	sp|Q9T048|DRL27_ARATH	Disease resistance protein
tae-miR9863a	Traes_1DS_05B16509E.1	NA	NA	NA	NA	0.01	296	4	0	NA	NA	NA	NA	NA	NA	NA	NA	sp|Q38834|R13L4_ARATH	Disease resistance RPP13-like protein 4
tae-miR9863a	Traes_1DS_85171B27B.1	NA	NA	NA	NA	NA	NA	NA	NA	NA	NA	NA	NA	0.0414352	737	3	0	sp|Q9T048|DRL27_ARATH	IPR000767 (Disease resistance protein), IPR027417 (P-loop containing nucleoside triphosphate hydrolase)
tae-miR9863a	Traes_1DS_BDACE1560.1	0.02	1280	3	0	NA	NA	NA	NA	0.0353469	1280	3	0	0.0430309	1280	4	0	sp|Q9T048|DRL27_ARATH	Disease resistance protein
tae-miR9863a	Traes_1DS_EFA1BC727.1	NA	NA	NA	NA	0.01	1286	5	0	NA	NA	NA	NA	NA	NA	NA	NA	sp|Q9T048|DRL27_ARATH	Disease resistance protein
tae-miR9863a	Traes_1DS_EFA1BC727.2	NA	NA	NA	NA	0.02	1286	15	0	NA	NA	NA	NA	NA	NA	NA	NA	sp|Q9T048|DRL27_ARATH	Disease resistance protein
tae-miR9863a	Traes_1DS_EFA1BC727.4	NA	NA	NA	NA	NA	NA	NA	NA	0.026637	1286	2	1	NA	NA	NA	NA	sp|Q9T048|DRL27_ARATH	IPR000767 (Disease resistance protein), IPR027417 (P-loop containing nucleoside triphosphate hydrolase)
tae-miR9863a	Traes_1DS_EFA1BC727.5	NA	NA	NA	NA	0.02	1286	7	0	NA	NA	NA	NA	NA	NA	NA	NA	sp|Q9T048|DRL27_ARATH	Disease resistance protein
tae-miR9863a	Traes_3B_F37B8DF81.1	NA	NA	NA	NA	0.02	284	2	0	0.0229069	284	3	0	0.0279258	284	6	0	sp|Q9M667|RPP13_ARATH	Disease resistance protein RPP13
tae-miR9863a	Traes_3DL_266169C52.1	NA	NA	NA	NA	NA	NA	NA	NA	0.0435519	611	3	3	NA	NA	NA	NA	sp|Q9T048|DRL27_ARATH	IPR000767 (Disease resistance protein), IPR027417 (P-loop containing nucleoside triphosphate hydrolase)
tae-miR9863a	Traes_3DL_266169C52.10	NA	NA	NA	NA	NA	NA	NA	NA	NA	NA	NA	NA	0.00961665	611	4	0	sp|Q9T048|DRL27_ARATH	IPR000767 (Disease resistance protein), IPR027417 (P-loop containing nucleoside triphosphate hydrolase)
tae-miR9863a	Traes_3DL_266169C52.11	0.01	611	3	0	NA	NA	NA	NA	NA	NA	NA	NA	NA	NA	NA	NA	sp|Q9T048|DRL27_ARATH	Disease resistance protein
tae-miR9863a	Traes_3DL_266169C52.12	NA	NA	NA	NA	0.01	611	2	0	0.0468225	611	7	3	0.00928658	611	5	0	sp|Q9T048|DRL27_ARATH	Disease resistance protein
tae-miR9863a	Traes_3DL_266169C52.13	NA	NA	NA	NA	NA	NA	NA	NA	NA	NA	NA	NA	0.00697305	611	4	0	sp|Q9T048|DRL27_ARATH	IPR000767 (Disease resistance protein), IPR027417 (P-loop containing nucleoside triphosphate hydrolase)
tae-miR9863a	Traes_3DL_266169C52.14	NA	NA	NA	NA	NA	NA	NA	NA	0.0369772	611	4	3	NA	NA	NA	NA	sp|Q9T048|DRL27_ARATH	IPR000767 (Disease resistance protein), IPR027417 (P-loop containing nucleoside triphosphate hydrolase)
tae-miR9863a	Traes_3DL_266169C52.16	NA	NA	NA	NA	NA	NA	NA	NA	0.0419125	611	2	3	NA	NA	NA	NA	sp|Q9T048|DRL27_ARATH	IPR000767 (Disease resistance protein), IPR027417 (P-loop containing nucleoside triphosphate hydrolase)
tae-miR9863a	Traes_3DL_266169C52.17	0	611	2	1	NA	NA	NA	NA	NA	NA	NA	NA	0.0208587	611	2	1	sp|Q9T048|DRL27_ARATH	Disease resistance protein
tae-miR9863a	Traes_3DL_266169C52.18	NA	NA	NA	NA	NA	NA	NA	NA	NA	NA	NA	NA	0.00763461	611	5	0	sp|Q9T048|DRL27_ARATH	IPR000767 (Disease resistance protein), IPR027417 (P-loop containing nucleoside triphosphate hydrolase)
tae-miR9863a	Traes_3DL_266169C52.20	NA	NA	NA	NA	NA	NA	NA	NA	NA	NA	NA	NA	0.00895641	611	4	0	sp|Q9T048|DRL27_ARATH	IPR000767 (Disease resistance protein), IPR027417 (P-loop containing nucleoside triphosphate hydrolase)
tae-miR9863a	Traes_3DL_266169C52.21	0.03	611	2	2	NA	NA	NA	NA	NA	NA	NA	NA	NA	NA	NA	NA	sp|Q9T048|DRL27_ARATH	Disease resistance protein
tae-miR9863a	Traes_3DL_266169C52.22	NA	NA	NA	NA	NA	NA	NA	NA	0.00516652	611	2	0	NA	NA	NA	NA	sp|Q9T048|DRL27_ARATH	IPR000767 (Disease resistance protein), IPR027417 (P-loop containing nucleoside triphosphate hydrolase)
tae-miR9863a	Traes_3DL_266169C52.23	0.01	611	3	0	NA	NA	NA	NA	0.0054377	611	3	0	NA	NA	NA	NA	sp|Q9T048|DRL27_ARATH	Disease resistance protein
tae-miR9863a	Traes_3DL_266169C52.24	NA	NA	NA	NA	NA	NA	NA	NA	NA	NA	NA	NA	0.0258494	611	3	1	sp|Q9T048|DRL27_ARATH	IPR000767 (Disease resistance protein), IPR027417 (P-loop containing nucleoside triphosphate hydrolase)
tae-miR9863a	Traes_3DL_266169C52.4	NA	NA	NA	NA	NA	NA	NA	NA	0.0402702	611	2	3	NA	NA	NA	NA	sp|Q9T048|DRL27_ARATH	IPR000767 (Disease resistance protein), IPR027417 (P-loop containing nucleoside triphosphate hydrolase)
tae-miR9863a	Traes_3DL_266169C52.5	NA	NA	NA	NA	NA	NA	NA	NA	0.0105761	611	3	0	NA	NA	NA	NA	sp|Q9T048|DRL27_ARATH	IPR000767 (Disease resistance protein), IPR027417 (P-loop containing nucleoside triphosphate hydrolase)
tae-miR9863a	Traes_3DL_266169C52.9	NA	NA	NA	NA	NA	NA	NA	NA	NA	NA	NA	NA	0.0138975	611	3	0	sp|Q9T048|DRL27_ARATH	IPR000767 (Disease resistance protein), IPR027417 (P-loop containing nucleoside triphosphate hydrolase)
tae-miR9863a	Traes_3DL_E9959476F.2	NA	NA	NA	NA	NA	NA	NA	NA	0.0218408	287	5	0	0.0266293	287	5	0	sp|Q9T048|DRL27_ARATH	IPR002182 (NB-ARC), IPR027417 (P-loop containing nucleoside triphosphate hydrolase)
tae-miR9863a	Traes_3DL_E9959476F.3	NA	NA	NA	NA	NA	NA	NA	NA	0.022374	287	7	0	0.0272778	287	7	0	sp|Q9T048|DRL27_ARATH	IPR002182 (NB-ARC), IPR027417 (P-loop containing nucleoside triphosphate hydrolase)
tae-miR9863a	Traes_6BL_09CE733BC.2	0.05	449	3	0	NA	NA	NA	NA	NA	NA	NA	NA	NA	NA	NA	NA	sp|Q9T048|DRL27_ARATH	Disease resistance protein
tae-miR9863a	Traes_7DL_8D1D4C6B9.1	NA	NA	NA	NA	0.02	362	3	0	NA	NA	NA	NA	NA	NA	NA	NA	sp|Q9T048|DRL27_ARATH	Disease resistance protein
tae-miR9863a	Traes_7DL_8D1D4C6B9.2	0.01	146	2	0	NA	NA	NA	NA	NA	NA	NA	NA	NA	NA	NA	NA	sp|Q9T048|DRL27_ARATH	Disease resistance protein
tae-miR9863a	Traes_7DS_C01D6468D.1	0.04	407	1	4	NA	NA	NA	NA	NA	NA	NA	NA	0.00133197	407	3	0	sp|Q9T048|DRL27_ARATH	Disease resistance protein
tae-miR9863a	Traes_7DS_C01D6468D.2	0	407	2	0	NA	NA	NA	NA	NA	NA	NA	NA	0.00166468	407	3	0	sp|Q9T048|DRL27_ARATH	Disease resistance protein
tae-miR9863a	Traes_7DS_C01D6468D.3	NA	NA	NA	NA	NA	NA	NA	NA	NA	NA	NA	NA	0.00332659	407	2	0	sp|Q9T048|DRL27_ARATH	IPR002182 (NB-ARC), IPR003591 (Leucine-rich repeat, typical subtype), IPR027417 (P-loop containing nucleoside triphosphate hydrolase)
tae-miR9863a	Traes_7DS_C01D6468D.4	NA	NA	NA	NA	NA	NA	NA	NA	NA	NA	NA	NA	0.00232978	407	5	0	sp|Q9T048|DRL27_ARATH	IPR002182 (NB-ARC), IPR003591 (Leucine-rich repeat, typical subtype), IPR027417 (P-loop containing nucleoside triphosphate hydrolase)
tae-miR9863a	Traes_7DS_C01D6468D.6	NA	NA	NA	NA	NA	NA	NA	NA	NA	NA	NA	NA	0.00365864	407	3	0	sp|Q9T048|DRL27_ARATH	IPR002182 (NB-ARC), IPR003591 (Leucine-rich repeat, typical subtype), IPR027417 (P-loop containing nucleoside triphosphate hydrolase)
