# Supplementary material for: Lineage-Specific Evolved MicroRNAs Regulating NB-LRR Defense Genes in Triticeae
Source: Int J Mol Sci. 2019 Jun 26;20(13):3128. doi: 10.3390/ijms20133128 (PMC6651130; doi:10.3390/ijms20133128)
Supplement: Supplementary file 1 [file ijms-20-03128-s001.zip › Supplementary Table S7.xlsx]

## Sheet: TS7
Supplementary Table S7. Phased siRNA initiation by disease resistance-associated miRNAs.
Phased clusters		Length (nt)	Reads						Phased sRNA length (nt)	Phase Score	MiRNAs	miRNA Target site	small RNA DATABASE
Target genes	Phased loci		20-nt	21-nt	22-nt	23-nt	24-nt	Total
Traes_5AL_0F994E366.1	1225-1685	461	2	79	27	1	2	115	21	17.6	tae-miR3084a;tae-miR5071a	1265-1286;1458-1478	GSM1364784
Traes_6BL_09CE733BC.1	605-1071	467	7	206	27	0	2	245	21	52.9	tae-miR3084a	593-614;553-574	SRR3721395
Traes_1AS_CEF6F9D43.1	1544-2758	1215	2	414	190	7	7	621	21	57.4	tae-miR5071a	1491-1511	GSM1364807
Traes_1BS_3AE874B0B.2	781-1872	1092	3	177	72	4	4	262	21	33.7	tae-miR5071a	729-749	GSM1364806
Traes_3B_E8FFBBF6F.3	1285-2769	1485	7	428	258	7	60	765	21	41.9	tae-miR5071a	1494-1514	GSM1364787
Traes_5BL_B25C017A2.2	1431-2799	1369	29	294	121	3	6	460	21	33.6	tae-miR5071a	1488-1508	GSM1508254
Traes_5BS_B5A6A3EF7.2	1301-2812	1512	69	3244	421	18	21	3793	21	531.2	tae-miR5071a	1479-1499	GSM1227022
Traes_7AS_3E7C4250A.1	300-1780	1481	24	1910	415	2	3	2379	21	161.8	tae-miR5071a	489-509	SRR3721405
Traes_7DL_5218A650F.1	1180-2733	1554	5	439	52	1	1	504	21	29.2	tae-miR5071a	377-398	SRR3721407
Traes_7AS_451D041F9.4	451-1445	995	15	547	367	5	4	947	21	16.7	tae-miR5071a;tae-miR7757a	371-392	SRR3721343
Traes_3DL_04755F612.1	1297-1615	319	3	184	30	1	5	227	21	29.6	tae-miR5071a;tae-miR9863a	1500-1520;1259-1280	GSM1227026
Traes_6DS_CA5B2D6BC.2	1391-2700	1310	5	670	59	0	1	739	21	141.3	tae-miR7757a	1328-1349	SRR3721397
Traes_7AS_E43D64A80.1	3872-4201	330	2	40	3	0	0	45	21	22.7	tae-miR7757a	377-398	SRR3721345
Traes_7AS_451D041F9.1	214-538	325	2	107	25	1	3	142	21	33.5	tae-miR7757a	371-392	SRR3721401
Traes_1DS_52539E9F6.1	222-786	565	35	450	86	6	16	617	21	65.9	tae-miR9863a	275-296	GSM1508254
Traes_1AS_DB68BD22D.1	28-354	327	11	286	158	6	12	495	21	58.2	tae-miR9863a	23-44	GSM1294661
Traes_1DS_EFA1BC727.2	1192-2879	1688	13	813	653	14	31	1529	21	38.4	tae-miR9863a	1274-1295	GSM1364791
Traes_1DS_85171B27B.1	804-1387	584	13	436	209	6	7	675	21	32.6	tae-miR9863a	725-746	GSM1364790
Traes_1DS_BDACE1560.1	1268-1515	248	1	260	85	2	3	351	21	29	tae-miR9863a	1268-1289	GSM1364791
