# Supplementary material for: Lineage-Specific Evolved MicroRNAs Regulating NB-LRR Defense Genes in Triticeae
Source: Int J Mol Sci. 2019 Jun 26;20(13):3128. doi: 10.3390/ijms20133128 (PMC6651130; doi:10.3390/ijms20133128)
Supplement: Supplementary file 1 [file ijms-20-03128-s001.zip › Supplementary Table S8.xlsx]

## Sheet: TS8
Supplementary Table S8. The overlapping targets of disease resistance-associated miRNAs.
miRNA names	total gene number	Target genes
miR3084 miR5071	4	Traes_1DS_5FF8D9E2D Traes_7AL_7B204667E Traes_5AL_0F994E366 Traes_5BL_9812A4B62
miR3084 miR7757	4	Traes_6DL_3CF5E0410 Traes_2BL_31852E3D7 Traes_2BL_CF5AE9C32 Traes_7BL_6CF949A41
miR5071 miR7757	12	Traes_7AS_E43D64A80 Traes_7AS_D116D2722 Traes_5AS_BDFB08E23 Traes_5BS_BCEA0112C Traes_1DL_114FC7F3D Traes_7AS_D116D27221 Traes_4DL_113F6DD2B Traes_5BS_3FFCC89AD Traes_5DS_22BA27E02 Traes_5DS_8DB03B7DA Traes_5AS_7A0C4FA2C Traes_7AS_451D041F9
miR5071 miR9863	9	Traes_3DL_557CF2133 Traes_1AS_459048879 Traes_7DS_C01D6468D Traes_1AS_6EDAD815E Traes_1BS_A04AAC3F4 Traes_1AS_0F7CF1F34 Traes_3DL_04755F612 Traes_1BS_34551F337 Traes_5DL_AB2DC15EC
miR7757 miR9863	1	Traes_3AL_CBDA73B13
miR3117	31	Traes_6BS_107E13F41 Traes_4DS_B08D83A2F Traes_1BS_80E3F3FA5 Traes_2AS_A2393F908 Traes_6DS_4FFB0E161 Traes_2BS_0EFFAAE28 Traes_6DS_E43F14117 Traes_6BS_8EB9E6EC7 Traes_5BL_1432BC017 Traes_1AS_C7A8188D1 Traes_1DS_A2CD165A5 Traes_5BL_B0E6CD0751 Traes_2DS_C9635AFF7 Traes_7DL_D7B70CE31 Traes_6DS_B72174801 Traes_2AS_CE5E5F0A1 Traes_6BS_E98E40714 Traes_1AS_17306388F Traes_2DS_11548C08B Traes_6BS_9CFC59D8…
miR3084	11	Traes_1DS_E3F89AD1A Traes_6AL_7A217A948 Traes_1AS_F98F74FCD Traes_6BL_09CE733BC Traes_6AL_FCF2BA48D Traes_6AL_22F03E292 Traes_6DS_E109E2B11 Traes_6AL_8BF77066D Traes_6AL_54966DD98 Traes_1AS_E6F253266 Traes_5DL_EFD502314
miR5071	31	Traes_5BS_B5A6A3EF7 Traes_7DL_FE5FE9B5A Traes_5DL_9049FE0B0 Traes_7AS_1D7F57FB9 Traes_1BL_78443376F Traes_5DL_67AECE19E Traes_1DS_92A7B09F2 Traes_7AS_3E7C4250A Traes_1BS_3AE874B0B Traes_1DL_97C3D29AF Traes_5AL_887144AB5 Traes_6AS_57379429B Traes_5BL_B25C017A2 Traes_6DL_9DB515FBE Traes_1BS_CA209AE61 Traes_1BS_C1A5A4E0A Traes_1BL_33D479058 Traes_3B_E8FFBBF6F Traes_6BS_A4C5EA7C8 Traes_1AL_EB5141D4C …
miR7757	38	Traes_3B_D5AA27444 Traes_7AS_92309F32F Traes_3AS_C74394BFC Traes_6BL_94E3C007C Traes_3B_89213F2F6 Traes_3DS_9CAD289EE Traes_3B_836F0BC3F Traes_2DS_480CFDFE4 Traes_7AS_3D6428542 Traes_1AS_8BAC45B9A1 Traes_3AS_03D54C6EC Traes_5BS_F5AFB24CD Traes_6BS_BDD764DA6 Traes_3DS_F5CD71549 Traes_6DL_7485ABA2F Traes_1AL_B6931117F Traes_2BS_5045C640C Traes_5AL_B4E8A3115 Traes_6BS_C7CCFB714 Traes_3B_93664BC42 Tr…
miR9863	21	Traes_1DS_52539E9F6 Traes_4AL_8348120F3 Traes_6DL_239151DA0 Traes_3B_BFCCD3CD5 Traes_1DS_610553C1F Traes_1BS_039F236C8 Traes_1DS_BDACE1560 Traes_1DS_85171B27B Traes_7BL_CEB031295 Traes_1AS_81CF30171 Traes_1BS_0201F2E08 Traes_4AL_AE051A2FF Traes_1DS_EFA1BC727 Traes_3B_3F7870B8B Traes_7DS_397385597 Traes_7DL_8D1D4C6B9 Traes_1BS_DDC038FDC Traes_7BL_0665E8707 Traes_1AS_AEF846E0A Traes_6BS_47597FFF7 T…
