# Supplementary material for: Lineage-Specific Evolved MicroRNAs Regulating NB-LRR Defense Genes in Triticeae
Source: Int J Mol Sci. 2019 Jun 26;20(13):3128. doi: 10.3390/ijms20133128 (PMC6651130; doi:10.3390/ijms20133128)
Supplement: Supplementary file 1 [file ijms-20-03128-s001.zip › Supplementary Table S9.xlsx]

## Sheet: ST9
Supplementary Table S9. The response to disease by pathogens for the NB-LRR genes targeted by disease resistance-associated miRNAs.
Target Genes (Disease resistance gene associated miRNAs)	Datasets	Mock			Stress			FC1
		rep1	rep2	rep3	rep1	rep2	rep3
	DatasetID	ERR305302	ERR305282	ERR305307	ERR305295	ERR305299	ERR305287
	Database Description	mock inoculation 50 hours	mock inoculation 50 hours	mock inoculation 50 hours	Fusarium graminearum inoculation 50 hours	Fusarium graminearum inoculation 50 hours	mock inoculation 50 hours
Traes_1AS_E6F253266.2(tae-miR3084a)	Gene expression	15.07	17.5	14.41	28.36	29.12	30.65	1.8759
	DatasetID	mock inoculation 6 hours	mock inoculation 6 hours	mock inoculation 6 hours	Fusarium graminearum inoculation 6 hours	Fusarium graminearum inoculation 6 hours	Fusarium graminearum inoculation 6 hours
	Database Description	ERR1201820	ERR1201819	ERR1201818	ERR1201766	ERR1201765	ERR1201764
Traes_5BL_9812A4B62.2(tae-miR3084a/tae-miR5071a)	Gene expression	2.60543	2.44199	2.63562	10.3637	9.18109	10.6987	3.9364
	DatasetID	mock inoculation 48 hours	mock inoculation 48 hours	mock inoculation 48 hours	Fusarium graminearum inoculation 48 hours	Fusarium graminearum inoculation 48 hours	Fusarium graminearum inoculation 48 hours
	Database Description	ERR1201817	ERR1201816	ERR1201815	ERR1201799	ERR1201798	ERR1201797
Traes_2AS_CE5E5F0A1.1(tae-miR3117a/b)	Gene expression	0.919745	0.855157	0.868194	13.4539	12.7283	7.61967	12.7887
Traes_2BS_BDF775B04.2(tae-miR3117b)		0.505441	0.641831	0.44414	11.6622	13.1422	7.1839	20.1006
	DatasetID	mock inoculation 48 hours	mock inoculation 48 hours	mock inoculation 48 hours	Fusarium graminearum inoculation 48 hours	Fusarium graminearum inoculation 48 hours	Fusarium graminearum inoculation 48 hours
	Database Description	ERR1201781	ERR1201780	ERR1201779	ERR1201763	ERR1201762	ERR1201761
Traes_2AS_CE5E5F0A1.1(tae-miR3117a/b)	Gene expression	1.20015	5.49274	0.996529	6.82779	10.9235	13.6388	4.08224
Traes_2BS_BDF775B04.2(tae-miR3117b)		0.596699	5.04124	0.410415	6.91254	11.3359	12.4536	5.0761
	DatasetID	SRR2096845	SRR2096844	SRR2096839	SRR2096843	SRR2096841	SRR2096837
	Database Description	mock inoculation 4 days	mock inoculation 4 days	mock inoculation 4 days	Fusarium graminearum inoculation 4 days	Fusarium graminearum inoculation 4 days	Fusarium graminearum inoculation 4 days
Traes_2BS_10B4AC7D5.1(tae-miR5071a)	Gene expression	0.231958	0	1.46224	12.4391	14.881	12.6432	23.5883
Traes_2AS_CE5E5F0A1.1(tae-miR3117a/b)		1.11451	0.575996	6.51678	45.8468	45.2631	43.0931	16.3517
Traes_2BS_BDF775B04.2(tae-miR3117b)		0.520878	0.242068	4.14852	38.6633	39.8605	39.7278	24.0766
	DatasetID	SRR1228256	SRR1228255	SRR1228254	SRR1228253	SRR1228252	SRR1228251
	Database Description	none	none	none	stripe rust pathogen CYR31 72 hours	stripe rust pathogen CYR31 72 hours	stripe rust pathogen CYR31 72 hours
Traes_1DL_97C3D29AF.3(tae-miR5071a)	Gene expression	3.6002	3.47908	2.27358	5.28196	6.33606	5.83453	1.86601
	DatasetID	ERR1224580	ERR1224581	ERR1224582	ERR1224583	ERR1224584	ERR1224585
	Database Description	control	control	control	stripe rust pathogen 87/66 1 day	stripe rust pathogen 87/66 1 day	stripe rust pathogen 87/66 1 day
Traes_7DS_397385597.2(tae-miR9863a)	Gene expression	5.80086	5.78389	5.26172	16.2073	20.0056	13.845	2.97142
Traes_7DL_5218A650F.1(tae-miR5071a)		1.63493	2.09117	2.16971	8.57482	7.88634	7.28453	4.02755
Traes_4AL_2FC39B934.1(tae-miR3117b)		0.379574	0.782629	0.62972	5.04659	5.54371	4.96036	8.6782
	DatasetID	ERR1224553	ERR1224554	ERR1224555	ERR1224556	ERR1224557	ERR1224558
	Database Description	control	control	control	stripe rust pathogen 87/66 1 day	stripe rust pathogen 87/66 1 day	stripe rust pathogen 87/66 1 day
Traes_7AS_D116D27221.2(tae-miR5071a/tae-miR7757a)	Gene expression	0.98663	0.723527	1.16995	10.8287	9.63302	7.52009	9.71555
Traes_7AS_D116D2722.2(tae-miR5071a/tae-miR7757a)		0.98663	0.723527	1.16995	10.8287	9.63302	7.52009	9.71555
	DatasetID	SRR1228256	SRR1228255	SRR1228254	SRR1228265	SRR1228264	SRR1228263
	Database Description	none	none	none	Powdery mildew pathogen E09 72 hours	Powdery mildew pathogen E09 72 hours	Powdery mildew pathogen E09 72 hours
Traes_1BS_A04AAC3F4.1(tae-miR9863a)	Gene expression	2.25753	0.945064	1.42753	2.977	4.72606	9.58333	3.73346
Traes_5DL_1733FB4DA.1(tae-miR7757a)		2.53502	2.56587	3.06435	4.07421	6.20448	6.71498	2.08122
Traes_4AL_13A3A40D3.1(tae-miR7757a)		1.16603	0.980522	2.42039	3.23153	5.177	7.73621	3.53513
Traes_1BS_DDC038FDC.2(tae-miR9863a)		2.96077	2.47962	1.13912	4.06413	6.19961	10.4158	3.14302
Traes_1DS_A2CD165A5.2(tae-miR3117a/b)		2.15966	1.53616	3.56219	4.80414	5.99303	6.44902	2.37616
Traes_1DS_BDACE1560.1(tae-miR9863a)		5.01157	6.83103	3.8205	7.23637	9.29288	11.426	1.78478
Traes_7DS_397385597.2(tae-miR9863a)		4.13086	3.52071	4.07299	4.69387	7.18877	8.5086	1.73919
Traes_2AS_86633353C.1(tae-miR7757a)		3.55975	2.51001	5.45113	6.42596	9.56496	10.7718	2.32297
Traes_5DS_5BB2751BD.2(tae-miR7757a)		1.61944	2.00206	1.4665	3.58069	6.37605	7.07857	3.34813
Traes_2BS_5045C640C.2(tae-miR7757a)		1.1153	1.47744	2.54776	4.14264	6.48842	7.10866	3.45097
Traes_1DL_97C3D29AF.3(tae-miR5071a)		3.6002	3.47908	2.27358	4.37614	6.24667	6.0429	1.78188
Traes_7AS_1D7F57FB9.2(tae-miR5071a)		3.94858	7.46572	3.01474	5.40642	8.43597	9.78602	1.63756
	DatasetID	ERR789089	ERR789088	ERR789087	ERR789103	ERR789102	ERR789104
	Database Description	mock inoculation 1 day	mock inoculation 1 day	mock inoculation 1 day	Zymoseptoria tritici inoculation 1 day	Zymoseptoria tritici inoculation 1 day	Zymoseptoria tritici inoculation 1 day
Traes_7DL_D7B70CE31.2(tae-miR3117a/b)	Gene expression	3.12716	3.62803	1.45444	5.71606	4.22925	5.88352	1.92808
	DatasetID	ERR789095	ERR789094	ERR789093	ERR789108	ERR789110	ERR789109
	Database Description	mock inoculation 9 days	mock inoculation 9 days	mock inoculation 9 days	Zymoseptoria tritici inoculation 9 days	Zymoseptoria tritici inoculation 9 days	Zymoseptoria tritici inoculation 9 days
Traes_1AS_8BAC45B9A1.2(tae-miR7757a)	Gene expression	2.70324	3.87864	4.10018	8.95893	9.56065	8.04544	2.48688
	DatasetID	Wulff_H030a	Wulff_H030b	Wulff_H030e	Wulff_F030c	Wulff_F030d	Wulff_F030e
	Database Description	water	water	water	flg22 (500 nM)	flg22 (500 nM)	flg22 (500 nM)
Traes_2AS_CE5E5F0A1.1(tae-miR3117a/b)	Gene expression	0.847537	0.593161	0.660438	25.9237	26.7544	21.8735	35.4816
Traes_2BS_BDF775B04.2(tae-miR3117b)		0.592647	0.598465	0.64437	28.3851	28.6265	24.8976	44.6254
Traes_1AS_8BAC45B9A1.2(tae-miR7757a)		0.671779	0.647786	0.789867	10.3987	14.5338	13.7076	18.3178
1 FC: Fold change (Stress (rep1+rep2+rep3)/Mock (rep1+rep2+rep3))
